# Supplementary material for: Microenvironment regulation breaks the Faradaic efficiency-current density trade-off for electrocatalytic deuteration using D2O
Source: Nat Commun. 2024 Jun 19;15:5231. doi: 10.1038/s41467-024-49544-y (PMC11187139; doi:10.1038/s41467-024-49544-y)
Supplement: Supplementary file 5 — Source data [file 41467_2024_49544_MOESM5_ESM.xlsx]

## Sheet: Fig. 2b
	with surfactant			without surfactant
0	0		0	0
2.39728	0.11374		2.54628	-0.0875
4.88988	0.42237		5.14082	0.2175
7.42354	0.757		7.83515	1.0607
10.0984	1.37152		10.691	2.6327
12.9623	2.20131		13.7663	4.4748
15.9635	2.13794		17.0883	4.9236
18.9853	2.51151		20.6398	4.6331
22.0199	2.93533		24.3931	5.1224
25.0389	3.1364		28.2724	5.798
27.9575	3.05912		32.3799	5.1757
30.5954	3.08671		36.4647	4.653
33.2211	2.57114		40.5246	4.5781
35.7688	1.72827		44.3409	4.6984
38.3621	0.9947		47.8839	2.2645
40.7231	0.27735		51.2811	0.6102
43.1152	-0.02997		54.5748	0.0901

## Sheet: Fig.2a
	without surfactant	with surfactant
1000	30.623	19.051
2000	28.3543	19.04
3000	29.4156	20.4505
4000	25.4465	21.8921
5000	30.1518	22.3667
6000	28.1988	22.1129
7000	27.777	22.3586
8000	28.1059	22.1109
9000	28.2607	23.2018
10000	28.2667	19.8292

## Sheet: Fig. 2f
-111	-0.41281
(111)/(111)-77.0°	-0.91658
(111)/(111)-96.0°	-0.95864
(111)/(001)-126.9°	-1.03214

## Sheet: Fig.2c
	without surfactant	with surfactant
0.00767	0.18104	0.04984
0.023	0.03591	0
0.03833	0	0
0.05366	0	0
0.06899	0	0
0.08432	0	0
0.09965	0	0
0.11498	0	0
0.13031	0	0
0.14564	0	0
0.16097	0	0
0.1763	0	0
0.19163	0	0
0.20696	0	0
0.22229	0	0
0.23762	0	0
0.25295	0	0
0.26828	0	0
0.28361	0	0
0.29894	0	0
0.31427	0	0
0.3296	0	0
0.34493	0	0
0.36026	0	0
0.37559	0	0
0.39092	0	0
0.40625	0	0
0.42158	0	0
0.43691	0	0
0.45224	0	0
0.46757	0	0
0.4829	0	0
0.49823	0	0
0.51356	0	0
0.52889	0	0
0.54422	0	0
0.55955	0	0
0.57488	0	0
0.59021	0	0
0.60554	0	0
0.62087	0	0
0.6362	0	0
0.65153	0	0
0.66686	0	0
0.68219	0	0
0.69752	0	0
0.71285	0	0
0.72818	0	0
0.74351	0	0
0.75884	0	0
0.77417	0	0
0.7895	0	0
0.80483	0	0
0.82016	0	0
0.83549	0	0
0.85082	0	0
0.86615	0	0
0.88148	0	0
0.89681	0	0
0.91214	0	0
0.92747	0	0
0.9428	0	0
0.95813	0	0
0.97346	0	0
0.98879	0	0
1.00412	0	0
1.01945	0	0
1.03477	0.3738	0
1.0501	1.06569	0
1.06544	0.65964	0
1.08077	0.33422	0.01759
1.09609	0.23307	0.05057
1.11143	0.58049	0.43683
1.12676	1.22474	0.85094
1.14208	2.24425	1.61906
1.15742	1.31709	1.49519
1.17275	1.49592	1.38818
1.18807	1.4109	1.27751
1.2034	1.45561	0.88759
1.21874	1.09721	0.6098
1.23407	0.59881	0.64645
1.24939	0.74466	0.46688
1.26473	0.65964	0.27558
1.28006	0.72268	0.3628
1.29538	0.82822	0.53651
1.31072	0.84434	0.49766
1.32605	0.87513	0.39066
1.34138	1.18003	0.39798
1.3567	0.57096	0.22794
1.37204	1.04004	0.19203
1.38737	1.12799	0.26752
1.40269	1.27311	0.34595
1.41803	0.90591	0.35987
1.43336	0.87659	0.58855
1.44868	0.69409	0.35841
1.46402	0.60467	0.61274
1.47935	0.46468	0.68749
1.49468	0.26239	0.65231
1.51	0.23747	0.78791
1.52534	0.35694	0.6208
1.54067	0.50793	0.78644
1.55599	0.61347	0.47568
1.57133	0.70142	0.59001
1.58666	0.6809	0.5497
1.60198	0.49033	0.53358
1.61732	0.70289	0.36354
1.63265	0.85314	0.32689
1.64797	0.78278	0.41777
1.66331	1.28411	0.6164
1.67864	0.91984	0.64279
1.69396	0.81576	0.49253
1.7093	0.84947	0.8055
1.72463	0.67357	0.73733
1.73995	0.72048	0.58195
1.75529	1.22107	0.59514
1.77062	0.6721	0.34008
1.78594	0.62006	0.46541
1.80128	0.612	0.32396
1.8166	0.4339	0.14072
1.83194	0.38552	0.12826
1.84727	0.19863	0.3137
1.86259	0.17004	0.31663
1.87793	0.16491	0.52112
1.89326	0.31883	0.47494
1.90858	0.21328	0.17444
1.92392	0.12167	0.28365
1.93925	0.29464	0.57609
1.95457	0.53431	0.4361
1.96991	0.37233	0.51086
1.98524	0.62666	0.57096
2.00056	0.66477	0.44049
2.0159	0.7432	0.22355
2.03123	0.78644	0.25873
2.04655	0.68383	0.40165
2.06189	0.76006	0.22941
2.07722	0.58782	0.52258
2.09254	0.66111	0.68163
2.10788	0.71535	0.59808
2.1232	0.55117	0.82235
2.13854	0.51892	1.1617
2.15387	0.51306	0.68383
2.16919	0.62666	0.72194
2.18453	0.8055	0.78351
2.19986	0.94769	0.87
2.21518	0.60907	1.58314
2.23052	0.98727	1.45561
2.24585	1.33468	0.97994
2.26117	1.14924	0.75199
2.27651	1.26725	0.97407
2.29184	1.12726	1.01512
2.30716	0.76225	0.91984
2.3225	0.78204	1.08988
2.33783	0.84361	1.10527
2.35315	0.85094	1.19029
2.36849	1.06496	0.71241
2.38382	1.04663	0.69043
2.39915	0.80623	0.89858
2.41448	0.83042	1.00852
2.4298	0.9792	1.17123
2.44514	1.02391	0.95575
2.46047	0.81429	0.58782
2.47579	0.88319	0.45442
2.49113	0.88905	0.71388
2.50646	0.95208	0.88685
2.52178	0.89565	1.03417
2.53712	0.72487	1.29363
2.55245	0.63765	1.59047
2.56777	0.98873	1.00925
2.58311	1.08401	1.17123
2.59844	1.02098	1.19176
2.61376	0.99606	1.38598
2.6291	1.00632	0.94695
2.64443	0.80843	1.19176
2.65975	0.86413	1.1727
2.67509	0.93743	1.29656
2.69042	1.5465	1.10014
2.70575	1.20202	1.00779
2.72108	0.71095	0.81576
2.7364	0.71388	0.91177
2.75174	0.80257	0.65011
2.76707	0.72561	0.50719
2.78239	0.76812	0.50279
2.79773	0.72048	0.63985
2.81306	0.76592	0.74979
2.82838	0.72121	0.7366
2.84372	0.70215	0.89565
2.85905	1.53257	0.72781
2.87437	0.97407	0.75712
2.88971	1.20861	0.93376
2.90504	1.39991	1.28264
2.92036	1.53697	1.56262
2.9357	1.33688	1.74732
2.95103	1.32442	1.95987
2.96636	1.15804	1.39478
2.98169	0.58415	0.78424
2.99701	0.53138	0.60394
3.01235	0.46028	0.46175
3.02768	0.66257	0.52405
3.043	0.60028	0.28438
3.05834	0.34888	0.09528

## Sheet: Fig. 3b
	CuO		Cu NTs		Cu-H2 NTs		Cu foam
0.52155	0.09259	0.52155	0.04146	0.52155	0.01834	0.52155	0.02621
0.55223	0.10188	0.55223	0.04487	0.55223	0.01561	0.55223	0.01924
0.58291	0.11377	0.58291	0.04715	0.58291	0.01312	0.58291	0.01265
0.61359	0.12646	0.61359	0.04857	0.61359	0.01295	0.61359	0.01384
0.64427	0.13806	0.64427	0.04982	0.64427	0.01627	0.64427	0.02348
0.67495	0.14733	0.67495	0.05183	0.67495	0.02173	0.67495	0.0352
0.70563	0.1544	0.70563	0.05552	0.70563	0.02767	0.70563	0.04638
0.73631	0.16127	0.73631	0.06129	0.73631	0.033	0.73631	0.05564
0.76699	0.17207	0.76699	0.06889	0.76699	0.03698	0.76699	0.06192
0.79767	0.19196	0.79767	0.07757	0.79767	0.03907	0.79767	0.0644
0.82835	0.22448	0.82835	0.08642	0.82835	0.03896	0.82835	0.06252
0.85903	0.26979	0.85903	0.09466	0.85903	0.03658	0.85903	0.05598
0.88971	0.32513	0.88971	0.10181	0.88971	0.03221	0.88971	0.04481
0.92039	0.38636	0.92039	0.10778	0.92039	0.02682	0.92039	0.02945
0.95107	0.44906	0.95107	0.11299	0.95107	0.02277	0.95107	0.01143
0.98175	0.50912	0.98175	0.11833	0.98175	0.02387	0.98175	0.01453
1.01243	0.56307	1.01243	0.12506	1.01243	0.03123	1.01243	0.03755
1.04311	0.6086	1.04311	0.13444	1.04311	0.04206	1.04311	0.06188
1.07379	0.64491	1.07379	0.14727	1.07379	0.05384	1.07379	0.08552
1.10447	0.67321	1.10447	0.16357	1.10447	0.06495	1.10447	0.10702
1.13515	0.69698	1.13515	0.18267	1.13515	0.07421	1.13515	0.12501
1.16583	0.72189	1.16583	0.20343	1.16583	0.08062	1.16583	0.13826
1.19651	0.75491	1.19651	0.22454	1.19651	0.08334	1.19651	0.14571
1.22718	0.80251	1.22718	0.2448	1.22718	0.08162	1.22718	0.14656
1.25786	0.86842	1.25786	0.2633	1.25786	0.07486	1.25786	0.14037
1.28854	0.95225	1.28854	0.27946	1.28854	0.06265	1.28854	0.12734
1.31922	1.04975	1.31922	0.29313	1.31922	0.04489	1.31922	0.10892
1.3499	1.15406	1.3499	0.30459	1.3499	0.02264	1.3499	0.08957
1.38058	1.25718	1.38058	0.31443	1.38058	0.01619	1.38058	0.08055
1.41126	1.35116	1.41126	0.32337	1.41126	0.04704	1.41126	0.09616
1.44194	1.42877	1.44194	0.33208	1.44194	0.08516	1.44194	0.13468
1.47262	1.48394	1.47262	0.34085	1.47262	0.12644	1.47262	0.18555
1.5033	1.5121	1.5033	0.34946	1.5033	0.16887	1.5033	0.24165
1.53398	1.51029	1.53398	0.35718	1.53398	0.21034	1.53398	0.29828
1.56466	1.47724	1.56466	0.36291	1.56466	0.24864	1.56466	0.35173
1.59534	1.41343	1.59534	0.36559	1.59534	0.28166	1.59534	0.39886
1.62602	1.32093	1.62602	0.36481	1.62602	0.30774	1.62602	0.43741
1.6567	1.20326	1.6567	0.3615	1.6567	0.32631	1.6567	0.46665
1.68738	1.06524	1.68738	0.35891	1.68738	0.33882	1.68738	0.48854
1.71806	0.91266	1.71806	0.3633	1.71806	0.35	1.71806	0.50914
1.74874	0.75213	1.74874	0.38351	1.74874	0.36891	1.74874	0.53965
1.77942	0.59093	1.77942	0.42797	1.77942	0.40789	1.77942	0.59512
1.8101	0.43726	1.8101	0.50081	1.8101	0.47786	1.8101	0.68928
1.84078	0.30173	1.84078	0.60087	1.84078	0.58332	1.84078	0.82879
1.87146	0.20229	1.87146	0.72371	1.87146	0.7223	1.87146	1.01228
1.90214	0.16788	1.90214	0.86371	1.90214	0.88932	1.90214	1.23336
1.93282	0.19509	1.93282	1.01503	1.93282	1.07755	1.93282	1.4833
1.9635	0.23745	1.9635	1.17185	1.9635	1.27967	1.9635	1.7524
1.99418	0.26802	1.99418	1.32842	1.99418	1.48803	1.99418	2.03042
2.02485	0.27824	2.02485	1.47917	2.02485	1.6948	2.02485	2.30682
2.05553	0.26642	2.05553	1.61877	2.05553	1.89211	2.05553	2.57106
2.08621	0.23414	2.08621	1.74229	2.08621	2.07234	2.08621	2.81287
2.11689	0.18597	2.11689	1.84539	2.11689	2.22839	2.11689	3.02273
2.14757	0.13267	2.14757	1.92444	2.14757	2.35398	2.14757	3.19219
2.17825	0.10526	2.17825	1.97672	2.17825	2.44397	2.17825	3.3143
2.20893	0.14292	2.20893	2.00048	2.20893	2.4946	2.20893	3.38395
2.23961	0.21901	2.23961	1.99505	2.23961	2.50368	2.23961	3.39812
2.27029	0.30384	2.27029	1.96082	2.27029	2.47073	2.27029	3.35603
2.30097	0.38533	2.30097	1.89926	2.30097	2.39697	2.30097	3.2592
2.33165	0.45676	2.33165	1.8128	2.33165	2.28533	2.33165	3.11141
2.36233	0.51335	2.36233	1.70475	2.36233	2.14026	2.36233	2.91847
2.39301	0.55159	2.39301	1.57909	2.39301	1.96751	2.39301	2.68794
2.42369	0.5692	2.42369	1.4403	2.42369	1.77383	2.42369	2.42878
2.45437	0.56518	2.45437	1.29318	2.45437	1.56666	2.45437	2.15089
2.48505	0.54005	2.48505	1.14259	2.48505	1.35375	2.48505	1.86461
2.51573	0.49611	2.51573	0.99335	2.51573	1.14278	2.51573	1.58033
2.54641	0.43803	2.54641	0.85001	2.54641	0.94109	2.54641	1.30798
2.57709	0.37396	2.57709	0.71682	2.57709	0.75537	2.57709	1.05681
2.60777	0.31772	2.60777	0.59767	2.60777	0.5916	2.60777	0.83513
2.63845	0.28959	2.63845	0.49609	2.63845	0.45501	2.63845	0.65029
2.66913	0.30552	2.66913	0.41512	2.66913	0.34997	2.66913	0.50836
2.69981	0.35941	2.69981	0.3567	2.69981	0.27905	2.69981	0.41253
2.73049	0.43141	2.73049	0.32054	2.73049	0.24028	2.73049	0.35949
2.76117	0.50481	2.76117	0.30312	2.76117	0.22495	2.76117	0.33739
2.79185	0.56887	2.79185	0.29838	2.79185	0.22149	2.79185	0.33114
2.82252	0.61694	2.82252	0.29997	2.82252	0.22139	2.82252	0.32966
2.8532	0.64503	2.8532	0.30297	2.8532	0.22064	2.8532	0.32758
2.88388	0.65116	2.88388	0.30436	2.88388	0.21796	2.88388	0.32316
2.91456	0.63509	2.91456	0.30268	2.91456	0.21315	2.91456	0.31611
2.94524	0.59817	2.94524	0.2977	2.94524	0.20627	2.94524	0.30639
2.97592	0.54318	2.97592	0.2902	2.97592	0.19771	2.97592	0.29405
3.0066	0.47434	3.0066	0.28184	3.0066	0.18871	3.0066	0.27984
3.03728	0.39738	3.03728	0.27499	3.03728	0.18224	3.03728	0.26628
3.06796	0.32003	3.06796	0.27229	3.06796	0.18311	3.06796	0.25842
3.09864	0.25327	3.09864	0.27587	3.09864	0.19628	3.09864	0.26328
3.12932	0.21206	3.12932	0.28654	3.12932	0.22365	3.12932	0.28642
3.16	0.20773	3.16	0.30335	3.16	0.26288	3.16	0.3281
3.19068	0.23265	3.19068	0.32395	3.19068	0.30931	3.19068	0.38352
3.22136	0.2679	3.22136	0.34541	3.22136	0.35794	3.22136	0.44587
3.25204	0.29975	3.25204	0.36482	3.25204	0.40427	3.25204	0.50861
3.28272	0.32134	3.28272	0.37977	3.28272	0.44455	3.28272	0.56614
3.3134	0.32997	3.3134	0.38848	3.3134	0.47587	3.3134	0.61403
3.34408	0.32539	3.34408	0.38989	3.34408	0.49622	3.34408	0.64905
3.37476	0.30901	3.37476	0.38366	3.37476	0.50454	3.37476	0.66926
3.40544	0.28347	3.40544	0.37016	3.40544	0.50077	3.40544	0.67399
3.43612	0.25245	3.43612	0.35037	3.43612	0.48578	3.43612	0.66383
3.4668	0.22049	3.4668	0.32579	3.4668	0.46136	3.4668	0.64057
3.49748	0.19279	3.49748	0.29832	3.49748	0.43001	3.49748	0.60702
3.52816	0.17417	3.52816	0.2701	3.52816	0.3948	3.52816	0.56679
3.55884	0.16701	3.55884	0.24331	3.55884	0.35911	3.55884	0.524
3.58952	0.16943	3.58952	0.22002	3.58952	0.32634	3.58952	0.48294
3.62019	0.17651	3.62019	0.20202	3.62019	0.29958	3.62019	0.4477
3.65087	0.1833	3.65087	0.19076	3.65087	0.28133	3.65087	0.42187
3.68155	0.18643	3.68155	0.18738	3.68155	0.2733	3.68155	0.40827
3.71223	0.18416	3.71223	0.19275	3.71223	0.27647	3.71223	0.40897
3.74291	0.17602	3.74291	0.20743	3.74291	0.29134	3.74291	0.42531
3.77359	0.16244	3.77359	0.23142	3.77359	0.31795	3.77359	0.45791
3.80427	0.14438	3.80427	0.264	3.80427	0.3558	3.80427	0.50642
3.83495	0.12314	3.83495	0.30375	3.83495	0.40359	3.83495	0.56941
3.86563	0.10017	3.86563	0.34871	3.86563	0.45918	3.86563	0.64427
3.89631	0.07691	3.89631	0.3966	3.89631	0.51977	3.89631	0.72743
3.92699	0.05475	3.92699	0.44497	3.92699	0.5821	3.92699	0.81463
3.95767	0.03524	3.95767	0.49137	3.95767	0.64278	3.95767	0.90129
3.98835	0.02151	3.98835	0.53352	3.98835	0.69848	3.98835	0.98283
4.01903	0.02043	4.01903	0.56942	4.01903	0.74625	4.01903	1.05496
4.04971	0.02976	4.04971	0.59748	4.04971	0.78368	4.04971	1.11401
4.08039	0.04138	4.08039	0.6166	4.08039	0.80906	4.08039	1.15715
4.11107	0.0531	4.11107	0.62626	4.11107	0.82152	4.11107	1.18259
4.14175	0.06471	4.14175	0.62652	4.14175	0.8211	4.14175	1.1897
4.17243	0.07626	4.17243	0.61805	4.17243	0.80875	4.17243	1.17911
4.20311	0.08775	4.20311	0.60206	4.20311	0.7863	4.20311	1.15267
4.23379	0.09896	4.23379	0.58023	4.23379	0.75636	4.23379	1.11337
4.26447	0.10957	4.26447	0.55458	4.26447	0.72212	4.26447	1.06514
4.29515	0.11921	4.29515	0.52733	4.29515	0.68706	4.29515	1.0126
4.32583	0.12752	4.32583	0.50065	4.32583	0.65457	4.32583	0.96055
4.35651	0.13424	4.35651	0.47641	4.35651	0.62745	4.35651	0.91347
4.38719	0.13922	4.38719	0.45595	4.38719	0.60743	4.38719	0.8748
4.41786	0.1425	4.41786	0.43994	4.41786	0.59493	4.41786	0.84635
4.44854	0.1443	4.44854	0.42832	4.44854	0.58909	4.44854	0.82813
4.47922	0.14501	4.47922	0.42052	4.47922	0.58826	4.47922	0.81858
4.5099	0.14519	4.5099	0.41573	4.5099	0.59055	4.5099	0.81528
4.54058	0.14547	4.54058	0.41317	4.54058	0.59436	4.54058	0.81573
4.57126	0.14646	4.57126	0.4123	4.57126	0.59863	4.57126	0.81799
4.60194	0.14857	4.60194	0.41287	4.60194	0.6029	4.60194	0.82089
4.63262	0.15192	4.63262	0.4148	4.63262	0.60712	4.63262	0.82401
4.6633	0.15625	4.6633	0.41808	4.6633	0.61146	4.6633	0.82739
4.69398	0.16104	4.69398	0.42256	4.69398	0.616	4.69398	0.83115
4.72466	0.16559	4.72466	0.42785	4.72466	0.62057	4.72466	0.83518
4.75534	0.16922	4.75534	0.43327	4.75534	0.62465	4.75534	0.83889
4.78602	0.17142	4.78602	0.43792	4.78602	0.62742	4.78602	0.84117
4.8167	0.17195	4.8167	0.44079	4.8167	0.62784	4.8167	0.84058
4.84738	0.17092	4.84738	0.44091	4.84738	0.62488	4.84738	0.83552
4.87806	0.16887	4.87806	0.43747	4.87806	0.61764	4.87806	0.82459
4.90874	0.16673	4.90874	0.42994	4.90874	0.60553	4.90874	0.80676
4.93942	0.16569	4.93942	0.4181	4.93942	0.58835	4.93942	0.78158
4.9701	0.16702	4.9701	0.4021	4.9701	0.56631	4.9701	0.74929
5.00078	0.17165	5.00078	0.38241	5.00078	0.53999	5.00078	0.7108
5.03146	0.17993	5.03146	0.3598	5.03146	0.51031	5.03146	0.66759
5.06214	0.19147	5.06214	0.33526	5.06214	0.4784	5.06214	0.62162
5.09282	0.20544	5.09282	0.3099	5.09282	0.44547	5.09282	0.57507
5.1235	0.22078	5.1235	0.28483	5.1235	0.41267	5.1235	0.53011
5.15418	0.23653	5.15418	0.26104	5.15418	0.38098	5.15418	0.48854
5.18486	0.25195	5.18486	0.23926	5.18486	0.35102	5.18486	0.45152
5.21553	0.26658	5.21553	0.21984	5.21553	0.32309	5.21553	0.41937
5.24621	0.2802	5.24621	0.2027	5.24621	0.2971	5.24621	0.3915
5.27689	0.29278	5.27689	0.18741	5.27689	0.27271	5.27689	0.36672
5.30757	0.30442	5.30757	0.17329	5.30757	0.24944	5.30757	0.34352
5.33825	0.31518	5.33825	0.15965	5.33825	0.22683	5.33825	0.32059
5.36893	0.32505	5.36893	0.14589	5.36893	0.20459	5.36893	0.29701
5.39961	0.33388	5.39961	0.13167	5.39961	0.18263	5.39961	0.27247
5.43029	0.34134	5.43029	0.11691	5.43029	0.16109	5.43029	0.24726
5.46097	0.34698	5.46097	0.10178	5.46097	0.1403	5.46097	0.22212
5.49165	0.35028	5.49165	0.08667	5.49165	0.1207	5.49165	0.19807
5.52233	0.35069	5.52233	0.07211	5.52233	0.10276	5.52233	0.1762
5.55301	0.34775	5.55301	0.05873	5.55301	0.08681	5.55301	0.15732
5.58369	0.34113	5.58369	0.04718	5.58369	0.07301	5.58369	0.14173
5.61437	0.33066	5.61437	0.03807	5.61437	0.06124	5.61437	0.12902
5.64505	0.31638	5.64505	0.03174	5.64505	0.05112	5.64505	0.11824
5.67573	0.29852	5.67573	0.028	5.67573	0.04219	5.67573	0.10823
5.70641	0.2775	5.70641	0.02608	5.70641	0.03416	5.70641	0.09801
5.73709	0.25388	5.73709	0.02505	5.73709	0.0273	5.73709	0.08712
5.76777	0.22836	5.76777	0.0243	5.76777	0.02286	5.76777	0.07574
5.79845	0.2017	5.79845	0.02377	5.79845	0.02287	5.79845	0.06485
5.82913	0.17471	5.82913	0.02374	5.82913	0.02756	5.82913	0.05626
5.85981	0.14818	5.85981	0.02462	5.85981	0.03493	5.85981	0.05227
5.89049	0.12287	5.89049	0.02661	5.89049	0.04315	5.89049	0.05413
5.92117	0.09947	5.92117	0.02957	5.92117	0.05113	5.92117	0.06069
5.95185	0.07855	5.95185	0.03315	5.95185	0.05825	5.95185	0.06959
5.98253	0.0606	5.98253	0.03694	5.98253	0.06417	5.98253	0.0789
6.0132	0.04594	6.0132	0.04064	6.0132	0.06873	6.0132	0.0875
6.04388	0.03467	6.04388	0.04404	6.04388	0.0719	6.04388	0.09491
6.07456	0.02656	6.07456	0.04701	6.07456	0.07374	6.07456	0.10102
6.10524	0.02087	6.10524	0.04951	6.10524	0.07435	6.10524	0.10592
6.13592	0.01649	6.13592	0.05148	6.13592	0.0738	6.13592	0.10975
6.1666	0.01237	6.1666	0.0529	6.1666	0.0721	6.1666	0.11257
6.19728	0.00798	6.19728	0.05373	6.19728	0.06917	6.19728	0.11431
6.22796	0.00416	6.22796	0.05396	6.22796	0.06487	6.22796	0.11474
6.25864	0.00617	6.25864	0.05365	6.25864	0.05904	6.25864	0.11363
6.28932	0.01205	6.28932	0.05297	6.28932	0.05162	6.28932	0.11079
6.32	0.01855	6.32	0.05229	6.32	0.04287	6.32	0.10633
6.35068	0.0249	6.35068	0.05217	6.35068	0.03394	6.35068	0.10085
6.38136	0.03069	6.38136	0.05333	6.38136	0.02826	6.38136	0.0957
6.41204	0.03559	6.41204	0.05644	6.41204	0.03161	6.41204	0.09306
6.44272	0.03936	6.44272	0.06179	6.44272	0.04435	6.44272	0.09542
6.4734	0.04182	6.4734	0.0692	6.4734	0.06217	6.4734	0.10437
6.50408	0.0429	6.50408	0.07809	6.50408	0.08224	6.50408	0.11949
6.53476	0.04262	6.53476	0.0877	6.53476	0.10294	6.53476	0.13891
6.56544	0.04109	6.56544	0.09722	6.56544	0.12309	6.56544	0.16034
6.59612	0.03854	6.59612	0.1059	6.59612	0.14165	6.59612	0.18164
6.6268	0.03534	6.6268	0.11305	6.6268	0.15769	6.6268	0.20094
6.65748	0.03204	6.65748	0.11809	6.65748	0.17036	6.65748	0.21671
6.68816	0.02947	6.68816	0.12054	6.68816	0.17893	6.68816	0.22769
6.71884	0.02854	6.71884	0.12009	6.71884	0.18281	6.71884	0.23292
6.74952	0.02991	6.74952	0.11655	6.74952	0.18161	6.74952	0.23177
6.7802	0.03347	6.7802	0.10992	6.7802	0.17512	6.7802	0.2239
6.81087	0.03848	6.81087	0.10034	6.81087	0.16335	6.81087	0.20935
6.84155	0.04408	6.84155	0.08818	6.84155	0.14651	6.84155	0.18845
6.87223	0.04955	6.87223	0.07404	6.87223	0.12502	6.87223	0.1619
6.90291	0.0543	6.90291	0.05894	6.90291	0.0995	6.90291	0.1308
6.93359	0.05787	6.93359	0.04483	6.93359	0.07076	6.93359	0.09689
6.96427	0.05988	6.96427	0.0358	6.96427	0.04002	6.96427	0.06381
6.99495	0.06008	6.99495	0.0374	6.99495	0.0128	6.99495	0.04349
7.02563	0.05829	7.02563	0.04868	7.02563	0.0308	7.02563	0.05654
7.05631	0.05446	7.05631	0.0641	7.05631	0.06293	7.05631	0.08907
7.08699	0.04866	7.08699	0.08032	7.08699	0.09463	7.08699	0.12518
7.11767	0.04106	7.11767	0.0958	7.11767	0.12447	7.11767	0.16025
7.14835	0.03203	7.14835	0.10976	7.14835	0.15162	7.14835	0.19252
7.17903	0.02212	7.17903	0.12174	7.17903	0.17549	7.17903	0.22102
7.20971	0.01269	7.20971	0.1315	7.20971	0.19569	7.20971	0.24522
7.24039	0.00952	7.24039	0.13892	7.24039	0.21195	7.24039	0.26484
7.27107	0.01683	7.27107	0.14403	7.27107	0.22422	7.27107	0.27987
7.30175	0.02646	7.30175	0.1469	7.30175	0.23256	7.30175	0.29044
7.33243	0.03559	7.33243	0.14772	7.33243	0.23717	7.33243	0.29686
7.36311	0.04347	7.36311	0.14668	7.36311	0.23836	7.36311	0.29952
7.39379	0.04978	7.39379	0.14404	7.39379	0.23652	7.39379	0.29891
7.42447	0.05441	7.42447	0.14008	7.42447	0.23209	7.42447	0.29553
7.45515	0.0574	7.45515	0.13507	7.45515	0.22556	7.45515	0.28991
7.48583	0.05896	7.48583	0.12932	7.48583	0.21743	7.48583	0.28256
7.51651	0.05942	7.51651	0.12312	7.51651	0.20817	7.51651	0.27395
7.54719	0.05917	7.54719	0.11676	7.54719	0.19828	7.54719	0.26451
7.57787	0.05856	7.57787	0.1105	7.57787	0.18819	7.57787	0.25461
7.60854	0.05783	7.60854	0.10461	7.60854	0.17829	7.60854	0.24455
7.63922	0.05703	7.63922	0.09926	7.63922	0.1689	7.63922	0.23457
7.6699	0.05598	7.6699	0.09459	7.6699	0.16023	7.6699	0.2248
7.70058	0.05437	7.70058	0.09062	7.70058	0.15241	7.70058	0.21533
7.73126	0.0518	7.73126	0.08727	7.73126	0.14539	7.73126	0.20613
7.76194	0.04791	7.76194	0.08437	7.76194	0.13903	7.76194	0.19714
7.79262	0.04243	7.79262	0.08171	7.79262	0.13306	7.79262	0.18823
7.8233	0.03528	7.8233	0.07903	7.8233	0.12716	7.8233	0.17928
7.85398	0.02652	7.85398	0.07611	7.85398	0.12098	7.85398	0.17016
7.88466	0.0166	7.88466	0.07278	7.88466	0.11422	7.88466	0.16078
7.91534	0.00762	7.91534	0.06894	7.91534	0.10667	7.91534	0.15111
7.94602	0.01127	7.94602	0.0646	7.94602	0.09821	7.94602	0.14121
7.9767	0.02275	7.9767	0.05986	7.9767	0.08892	7.9767	0.13123
8.00738	0.0348	8.00738	0.05492	8.00738	0.07901	8.00738	0.1214
8.03806	0.04623	8.03806	0.05006	8.03806	0.06898	8.03806	0.11207
8.06874	0.05639	8.06874	0.04565	8.06874	0.05964	8.06874	0.10364
8.09942	0.06482	8.09942	0.04209	8.09942	0.05222	8.09942	0.09658
8.1301	0.07116	8.1301	0.0397	8.1301	0.04827	8.1301	0.09132
8.16078	0.07519	8.16078	0.03861	8.16078	0.04887	8.16078	0.08814
8.19146	0.07681	8.19146	0.03868	8.19146	0.05367	8.19146	0.0871
8.22214	0.07605	8.22214	0.03957	8.22214	0.06123	8.22214	0.08799
8.25282	0.07307	8.25282	0.04086	8.25282	0.07002	8.25282	0.09037
8.2835	0.06813	8.2835	0.04218	8.2835	0.07894	8.2835	0.09372
8.31418	0.06157	8.31418	0.04331	8.31418	0.0873	8.31418	0.09755
8.34486	0.05377	8.34486	0.04415	8.34486	0.09467	8.34486	0.10145
8.37554	0.04513	8.37554	0.04475	8.37554	0.10085	8.37554	0.10513
8.40621	0.03604	8.40621	0.04525	8.40621	0.10575	8.40621	0.10842
8.43689	0.02688	8.43689	0.04587	8.43689	0.10944	8.43689	0.11124
8.46757	0.01816	8.46757	0.04686	8.46757	0.11202	8.46757	0.1136
8.49825	0.01121	8.49825	0.04839	8.49825	0.11369	8.49825	0.11555
8.52893	0.01048	8.52893	0.05056	8.52893	0.11467	8.52893	0.11721
8.55961	0.0169	8.55961	0.05333	8.55961	0.11519	8.55961	0.11868
8.59029	0.02573	8.59029	0.05656	8.59029	0.11548	8.59029	0.12007
8.62097	0.03544	8.62097	0.06002	8.62097	0.1157	8.62097	0.12145
8.65165	0.04565	8.65165	0.06348	8.65165	0.11596	8.65165	0.12285
8.68233	0.05614	8.68233	0.06672	8.68233	0.11629	8.68233	0.12424
8.71301	0.06668	8.71301	0.06953	8.71301	0.11666	8.71301	0.12555
8.74369	0.07698	8.74369	0.07177	8.74369	0.11695	8.74369	0.12667
8.77437	0.08669	8.77437	0.07332	8.77437	0.11704	8.77437	0.12746
8.80505	0.09546	8.80505	0.07412	8.80505	0.11674	8.80505	0.12777
8.83573	0.10296	8.83573	0.07417	8.83573	0.11591	8.83573	0.12747
8.86641	0.10886	8.86641	0.07348	8.86641	0.1144	8.86641	0.12642
8.89709	0.11294	8.89709	0.0721	8.89709	0.11208	8.89709	0.12453
8.92777	0.11503	8.92777	0.07011	8.92777	0.10888	8.92777	0.12172
8.95845	0.11508	8.95845	0.06762	8.95845	0.10475	8.95845	0.11796
8.98913	0.11313	8.98913	0.06472	8.98913	0.09968	8.98913	0.11324
9.01981	0.10929	9.01981	0.06154	9.01981	0.09371	9.01981	0.1076
9.05049	0.10379	9.05049	0.05821	9.05049	0.08692	9.05049	0.10111
9.08117	0.09692	9.08117	0.05484	9.08117	0.07939	9.08117	0.09391
9.11185	0.08899	9.11185	0.05155	9.11185	0.07128	9.11185	0.08616
9.14253	0.08038	9.14253	0.04844	9.14253	0.06276	9.14253	0.0781
9.17321	0.0714	9.17321	0.04562	9.17321	0.05403	9.17321	0.07005
9.20388	0.06238	9.20388	0.04316	9.20388	0.04539	9.20388	0.06242
9.23456	0.05353	9.23456	0.0411	9.23456	0.0372	9.23456	0.05575
9.26524	0.045	9.26524	0.03947	9.26524	0.03003	9.26524	0.05066
9.29592	0.03686	9.29592	0.03823	9.29592	0.02479	9.29592	0.0477
9.3266	0.02907	9.3266	0.03733	9.3266	0.02253	9.3266	0.04711
9.35728	0.02155	9.35728	0.03669	9.35728	0.02362	9.35728	0.04866
9.38796	0.01427	9.38796	0.03618	9.38796	0.0271	9.38796	0.05168
9.41864	0.00746	9.41864	0.0357	9.41864	0.03162	9.41864	0.05539
9.44932	0.00436	9.44932	0.03512	9.44932	0.03628	9.44932	0.05914
9.48	0.00969	9.48	0.03434	9.48	0.04058	9.48	0.06241
9.51068	0.0166	9.51068	0.03327	9.51068	0.04425	9.51068	0.06491
9.54136	0.02348	9.54136	0.03186	9.54136	0.04719	9.54136	0.06643
9.57204	0.02993	9.57204	0.03007	9.57204	0.04934	9.57204	0.06693
9.60272	0.03569	9.60272	0.02793	9.60272	0.05073	9.60272	0.06647
9.6334	0.04052	9.6334	0.02551	9.6334	0.05144	9.6334	0.06524
9.66408	0.0442	9.66408	0.02296	9.66408	0.05157	9.66408	0.06352
9.69476	0.04658	9.69476	0.02056	9.69476	0.05129	9.69476	0.06167
9.72544	0.04754	9.72544	0.01871	9.72544	0.05074	9.72544	0.06015
9.75612	0.04706	9.75612	0.01794	9.75612	0.0501	9.75612	0.05938
9.7868	0.04515	9.7868	0.01862	9.7868	0.04951	9.7868	0.05968
9.81748	0.04193	9.81748	0.02074	9.81748	0.0491	9.81748	0.06118
9.84816	0.03761	9.84816	0.02389	9.84816	0.04892	9.84816	0.06377
9.87884	0.0325	9.87884	0.0276	9.87884	0.049	9.87884	0.06715
9.90952	0.02708	9.90952	0.03148	9.90952	0.04928	9.90952	0.07092
9.9402	0.02215	9.9402	0.03523	9.9402	0.04971	9.9402	0.07468
9.97088	0.01893	9.97088	0.03865	9.97088	0.0502	9.97088	0.07806

## Sheet: Fig.3c
	without 1a		with 1a
-1.29973	-15.1315	-1.30175	-27.7287
-1.29964	-14.8146	-1.30147	-27.5348
-1.29915	-14.6411	-1.30104	-27.3313
-1.29865	-14.4778	-1.30056	-27.1239
-1.29815	-14.3578	-1.30007	-26.9201
-1.29765	-14.2622	-1.29957	-26.7291
-1.29714	-14.1999	-1.29907	-26.5372
-1.29665	-14.1297	-1.29858	-26.3445
-1.29615	-14.0237	-1.29808	-26.1454
-1.29566	-13.9274	-1.29759	-25.9453
-1.29516	-13.8195	-1.29708	-25.7577
-1.29467	-13.6977	-1.29658	-25.5871
-1.29416	-13.5791	-1.29608	-25.4259
-1.29366	-13.4638	-1.29558	-25.2659
-1.29316	-13.3523	-1.29508	-25.1152
-1.29266	-13.2175	-1.29458	-24.9627
-1.29216	-13.0843	-1.29407	-24.8119
-1.29166	-12.997	-1.29357	-24.6665
-1.29115	-12.915	-1.29307	-24.5228
-1.29065	-12.8213	-1.29257	-24.382
-1.29015	-12.7321	-1.29207	-24.242
-1.28965	-12.6223	-1.29156	-24.1035
-1.28915	-12.5212	-1.29106	-23.964
-1.28864	-12.4565	-1.29055	-23.8213
-1.28814	-12.4191	-1.29005	-23.6728
-1.28764	-12.3587	-1.28955	-23.5266
-1.28713	-12.2548	-1.28906	-23.3885
-1.28664	-12.1621	-1.28856	-23.2595
-1.28614	-12.0728	-1.28806	-23.1362
-1.28564	-11.9975	-1.28756	-23.018
-1.28514	-11.952	-1.28706	-22.9038
-1.28465	-11.8911	-1.28656	-22.7864
-1.28415	-11.8195	-1.28606	-22.6716
-1.28365	-11.7471	-1.28556	-22.5616
-1.28314	-11.6575	-1.28505	-22.4526
-1.28264	-11.5805	-1.28455	-22.3466
-1.28214	-11.5519	-1.28405	-22.2477
-1.28163	-11.5423	-1.28355	-22.1473
-1.28114	-11.5374	-1.28305	-22.0462
-1.28064	-11.4955	-1.28254	-21.9447
-1.28014	-11.4247	-1.28204	-21.8469
-1.27963	-11.3543	-1.28154	-21.7569
-1.27913	-11.2897	-1.28104	-21.6629
-1.27863	-11.2121	-1.28053	-21.5589
-1.27813	-11.1391	-1.28003	-21.4466
-1.27762	-11.069	-1.27953	-21.3363
-1.27712	-10.9811	-1.27903	-21.225
-1.27662	-10.907	-1.27854	-21.1169
-1.27613	-10.8444	-1.27804	-21.0169
-1.27564	-10.7772	-1.27754	-20.9226
-1.27514	-10.7029	-1.27704	-20.8426
-1.27463	-10.6404	-1.27654	-20.7755
-1.27413	-10.6084	-1.27604	-20.7084
-1.27363	-10.5517	-1.27554	-20.6379
-1.27313	-10.4787	-1.27503	-20.56
-1.27263	-10.424	-1.27452	-20.4756
-1.27212	-10.4013	-1.27402	-20.3929
-1.27162	-10.3432	-1.27352	-20.3112
-1.27112	-10.2769	-1.27302	-20.2294
-1.27061	-10.2347	-1.27252	-20.1516
-1.27012	-10.1999	-1.27202	-20.0828
-1.26962	-10.1384	-1.27151	-20.0166
-1.26911	-10.0866	-1.27101	-19.9542
-1.26861	-10.0548	-1.2705	-19.8939
-1.26811	-9.99532	-1.27	-19.8256
-1.2676	-9.90938	-1.2695	-19.7504
-1.2671	-9.84393	-1.269	-19.6728
-1.2666	-9.81388	-1.2685	-19.5902
-1.2661	-9.79001	-1.268	-19.5027
-1.2656	-9.76042	-1.26751	-19.4166
-1.2651	-9.71885	-1.26701	-19.3307
-1.26461	-9.67877	-1.26651	-19.2496
-1.26411	-9.6505	-1.266	-19.177
-1.26361	-9.6157	-1.2655	-19.111
-1.2631	-9.58896	-1.265	-19.0513
-1.2626	-9.55854	-1.26449	-18.9975
-1.2621	-9.52051	-1.26399	-18.9428
-1.2616	-9.49677	-1.26349	-18.8834
-1.2611	-9.47991	-1.26299	-18.8165
-1.26059	-9.41743	-1.26248	-18.7404
-1.26009	-9.35769	-1.26199	-18.6659
-1.25959	-9.32164	-1.26149	-18.5932
-1.25909	-9.27464	-1.26098	-18.5242
-1.25859	-9.21657	-1.26048	-18.4658
-1.25809	-9.16436	-1.25998	-18.419
-1.25758	-9.12642	-1.25949	-18.3806
-1.25709	-9.11272	-1.25899	-18.3463
-1.2566	-9.07452	-1.25849	-18.308
-1.2561	-9.01683	-1.25799	-18.2583
-1.2556	-8.97369	-1.25748	-18.2007
-1.25509	-8.92486	-1.25698	-18.1389
-1.25459	-8.86669	-1.25649	-18.0715
-1.25409	-8.84229	-1.25599	-18.0039
-1.25359	-8.78724	-1.25548	-17.9486
-1.25309	-8.7152	-1.25497	-17.9513
-1.25259	-8.66456	-1.25447	-17.9646
-1.25208	-8.64009	-1.25397	-17.9711
-1.25158	-8.60978	-1.25348	-17.9636
-1.25108	-8.57715	-1.25297	-17.9443
-1.25058	-8.55248	-1.25246	-17.9027
-1.25008	-8.54426	-1.25196	-17.856
-1.24957	-8.5122	-1.25145	-17.8247
-1.24907	-8.47526	-1.25095	-17.801
-1.24856	-8.44647	-1.25045	-17.7772
-1.24807	-8.40654	-1.24996	-17.7587
-1.24757	-8.35041	-1.24945	-17.7329
-1.24707	-8.30892	-1.24896	-17.706
-1.24657	-8.26573	-1.24846	-17.681
-1.24607	-8.22569	-1.24796	-17.6423
-1.24558	-8.21213	-1.24746	-17.5853
-1.24508	-8.20534	-1.24696	-17.5134
-1.24458	-8.19508	-1.24645	-17.4369
-1.24407	-8.19166	-1.24595	-17.3573
-1.24357	-8.16782	-1.24545	-17.2824
-1.24306	-8.1082	-1.24495	-17.2078
-1.24257	-8.04244	-1.24445	-17.1342
-1.24207	-7.98762	-1.24394	-17.0656
-1.24156	-7.94813	-1.24344	-17.0036
-1.24106	-7.92452	-1.24294	-16.9486
-1.24056	-7.90283	-1.24244	-16.8928
-1.24006	-7.88126	-1.24193	-16.838
-1.23956	-7.87406	-1.24143	-16.7875
-1.23905	-7.84951	-1.24093	-16.7424
-1.23855	-7.81184	-1.24043	-16.7008
-1.23805	-7.7709	-1.23994	-16.6615
-1.23755	-7.74785	-1.23944	-16.6221
-1.23706	-7.71762	-1.23894	-16.5813
-1.23656	-7.70502	-1.23844	-16.537
-1.23606	-7.7006	-1.23793	-16.4917
-1.23556	-7.68041	-1.23744	-16.4498
-1.23505	-7.64204	-1.23694	-16.4066
-1.23456	-7.60964	-1.23643	-16.3645
-1.23406	-7.58109	-1.23592	-16.3263
-1.23355	-7.55293	-1.23542	-16.2953
-1.23304	-7.53135	-1.23491	-16.2711
-1.23254	-7.50795	-1.23442	-16.2525
-1.23204	-7.4978	-1.23392	-16.2324
-1.23154	-7.49236	-1.23341	-16.2078
-1.23104	-7.48845	-1.2329	-16.1814
-1.23053	-7.46714	-1.2324	-16.1506
-1.23003	-7.42153	-1.2319	-16.1186
-1.22952	-7.36329	-1.2314	-16.0842
-1.22902	-7.332	-1.2309	-16.0481
-1.22852	-7.32157	-1.2304	-16.0145
-1.22802	-7.30772	-1.2299	-15.9862
-1.22752	-7.28494	-1.2294	-15.9598
-1.22702	-7.26603	-1.2289	-15.9361
-1.22653	-7.25973	-1.2284	-15.9138
-1.22603	-7.25039	-1.2279	-15.8872
-1.22553	-7.24082	-1.2274	-15.8544
-1.22503	-7.21791	-1.2269	-15.8162
-1.22453	-7.18048	-1.2264	-15.7751
-1.22402	-7.16573	-1.2259	-15.732
-1.22352	-7.14833	-1.22539	-15.6911
-1.22302	-7.14254	-1.22489	-15.65
-1.22252	-7.11717	-1.22439	-15.6114
-1.22202	-7.09046	-1.22389	-15.5761
-1.22152	-7.05654	-1.22339	-15.5407
-1.22101	-7.01386	-1.22289	-15.5035
-1.22051	-6.98521	-1.22238	-15.464
-1.22001	-6.96435	-1.22188	-15.4218
-1.21951	-6.9548	-1.22138	-15.3798
-1.21901	-6.95161	-1.22089	-15.3428
-1.2185	-6.94012	-1.22039	-15.3029
-1.21801	-6.90941	-1.21989	-15.2632
-1.21752	-6.8568	-1.21939	-15.2294
-1.21702	-6.82036	-1.21888	-15.2023
-1.21652	-6.82909	-1.21838	-15.1805
-1.21602	-6.83297	-1.21789	-15.1579
-1.21552	-6.83718	-1.21739	-15.1276
-1.21502	-6.82906	-1.21688	-15.0907
-1.21451	-6.80209	-1.21638	-15.0497
-1.21401	-6.77171	-1.21587	-15.007
-1.21351	-6.74077	-1.21538	-14.9692
-1.213	-6.71117	-1.21488	-14.9325
-1.2125	-6.6953	-1.21437	-14.8959
-1.212	-6.67961	-1.21386	-14.8611
-1.2115	-6.6443	-1.21336	-14.8301
-1.211	-6.62351	-1.21286	-14.7981
-1.21049	-6.6141	-1.21236	-14.7626
-1.20999	-6.60811	-1.21186	-14.7257
-1.20949	-6.57418	-1.21135	-14.686
-1.20899	-6.53127	-1.21086	-14.6434
-1.20849	-6.5115	-1.21036	-14.5995
-1.20799	-6.50491	-1.20986	-14.5584
-1.20749	-6.50358	-1.20936	-14.5179
-1.207	-6.50169	-1.20886	-14.483
-1.2065	-6.50061	-1.20836	-14.4528
-1.206	-6.4868	-1.20786	-14.4248
-1.2055	-6.46312	-1.20735	-14.3992
-1.205	-6.43841	-1.20686	-14.3694
-1.20449	-6.39566	-1.20635	-14.3354
-1.20399	-6.37849	-1.20584	-14.3018
-1.20348	-6.37155	-1.20534	-14.2634
-1.20298	-6.36351	-1.20484	-14.2224
-1.20249	-6.33032	-1.20434	-14.1877
-1.20198	-6.28935	-1.20384	-14.1517
-1.20148	-6.25651	-1.20334	-14.1161
-1.20098	-6.22849	-1.20284	-14.0839
-1.20048	-6.20885	-1.20233	-14.052
-1.19998	-6.20365	-1.20183	-14.0217
-1.19947	-6.20502	-1.20133	-13.9925
-1.19897	-6.20801	-1.20084	-13.9625
-1.19848	-6.21279	-1.20034	-13.9345
-1.19798	-6.21194	-1.19984	-13.9138
-1.19748	-6.18971	-1.19934	-13.8951
-1.19698	-6.15416	-1.19884	-13.8735
-1.19648	-6.13501	-1.19834	-13.8464
-1.19598	-6.11972	-1.19783	-13.8129
-1.19548	-6.10854	-1.19733	-13.7715
-1.19498	-6.0912	-1.19682	-13.7311
-1.19448	-6.08543	-1.19632	-13.6949
-1.19397	-6.07962	-1.19582	-13.6568
-1.19347	-6.06829	-1.19532	-13.6191
-1.19297	-6.06452	-1.19482	-13.583
-1.19247	-6.02449	-1.19431	-13.5451
-1.19196	-6.00511	-1.19381	-13.5049
-1.19146	-6.01811	-1.19331	-13.4632
-1.19095	-6.01598	-1.19281	-13.4181
-1.19046	-6.00307	-1.1923	-13.3732
-1.18995	-5.97239	-1.1918	-13.3272
-1.18945	-5.94336	-1.19131	-13.2841
-1.18894	-5.92379	-1.19081	-13.2474
-1.18845	-5.9124	-1.19031	-13.2126
-1.18795	-5.89485	-1.18981	-13.1803
-1.18745	-5.87352	-1.1893	-13.1548
-1.18695	-5.84143	-1.1888	-13.1302
-1.18645	-5.79698	-1.1883	-13.1001
-1.18595	-5.76186	-1.1878	-13.0671
-1.18545	-5.73193	-1.1873	-13.0278
-1.18495	-5.70516	-1.18679	-12.9876
-1.18445	-5.69088	-1.18629	-12.9498
-1.18394	-5.68909	-1.18579	-12.9116
-1.18344	-5.69048	-1.18529	-12.873
-1.18294	-5.69034	-1.18479	-12.8326
-1.18244	-5.68966	-1.18429	-12.7923
-1.18194	-5.66454	-1.18379	-12.7544
-1.18143	-5.63166	-1.18328	-12.718
-1.18093	-5.62447	-1.18278	-12.6804
-1.18043	-5.62252	-1.18228	-12.6449
-1.17993	-5.6247	-1.18179	-12.6101
-1.17943	-5.62107	-1.18129	-12.5783
-1.17893	-5.6035	-1.18079	-12.5486
-1.17844	-5.56943	-1.18029	-12.5236
-1.17794	-5.56083	-1.17979	-12.5052
-1.17744	-5.54545	-1.17928	-12.4859
-1.17694	-5.53075	-1.17878	-12.4693
-1.17644	-5.49564	-1.17828	-12.4531
-1.17593	-5.47196	-1.17778	-12.4307
-1.17543	-5.46869	-1.17727	-12.4029
-1.17493	-5.46314	-1.17677	-12.3713
-1.17442	-5.4602	-1.17627	-12.3342
-1.17392	-5.43901	-1.17576	-12.2969
-1.17342	-5.42629	-1.17526	-12.2583
-1.17292	-5.41637	-1.17476	-12.215
-1.17242	-5.41628	-1.17425	-12.1719
-1.17191	-5.40432	-1.17375	-12.1254
-1.17142	-5.38794	-1.17325	-12.0754
-1.17091	-5.36562	-1.17274	-12.026
-1.17041	-5.35164	-1.17224	-11.9793
-1.1699	-5.34528	-1.17175	-11.9336
-1.1694	-5.32781	-1.17125	-11.8901
-1.16891	-5.31962	-1.17076	-11.8481
-1.16841	-5.2998	-1.17025	-11.8083
-1.16791	-5.29824	-1.16975	-11.772
-1.16741	-5.28935	-1.16925	-11.7365
-1.16691	-5.26258	-1.16875	-11.699
-1.16641	-5.21443	-1.16825	-11.6591
-1.16591	-5.18849	-1.16774	-11.618
-1.16541	-5.18569	-1.16724	-11.5766
-1.1649	-5.18347	-1.16674	-11.5373
-1.1644	-5.18037	-1.16624	-11.4995
-1.1639	-5.15276	-1.16574	-11.4648
-1.1634	-5.11971	-1.16524	-11.4335
-1.1629	-5.10869	-1.16474	-11.4081
-1.16239	-5.09219	-1.16424	-11.3873
-1.16189	-5.08084	-1.16373	-11.3655
-1.16139	-5.0853	-1.16323	-11.3396
-1.16088	-5.083	-1.16272	-11.3053
-1.16038	-5.07981	-1.16222	-11.2657
-1.15989	-5.06787	-1.16173	-11.2226
-1.15939	-5.05753	-1.16123	-11.1775
-1.15889	-5.0452	-1.16072	-11.1355
-1.15839	-5.02919	-1.16023	-11.0987
-1.15789	-5.01789	-1.15972	-11.0654
-1.15739	-5.00724	-1.15922	-11.035
-1.15689	-4.98915	-1.15872	-11.0061
-1.15639	-4.98138	-1.15821	-10.9734
-1.15588	-4.95877	-1.15771	-10.9403
-1.15538	-4.94798	-1.15721	-10.906
-1.15488	-4.92973	-1.15671	-10.8663
-1.15438	-4.9049	-1.15621	-10.8255
-1.15387	-4.89441	-1.1557	-10.7863
-1.15337	-4.88967	-1.1552	-10.7478
-1.15287	-4.88385	-1.15469	-10.7133
-1.15236	-4.85415	-1.15419	-10.6815
-1.15186	-4.82474	-1.15369	-10.6494
-1.15136	-4.80672	-1.15318	-10.6188
-1.15085	-4.80011	-1.15267	-10.5909
-1.15034	-4.78078	-1.15217	-10.5654
-1.14982	-4.7644	-1.15167	-10.5385
-1.14933	-4.76668	-1.15116	-10.5105
-1.14883	-4.78311	-1.15066	-10.4777
-1.14833	-4.78935	-1.15016	-10.4414
-1.14783	-4.78312	-1.14966	-10.4034
-1.14733	-4.77544	-1.14916	-10.3633
-1.14683	-4.77364	-1.14866	-10.3228
-1.14633	-4.76302	-1.14816	-10.2832
-1.14582	-4.74803	-1.14765	-10.2442
-1.14532	-4.71331	-1.14715	-10.2077
-1.14481	-4.7101	-1.14665	-10.1765
-1.14431	-4.72034	-1.14615	-10.1461
-1.14382	-4.72268	-1.14564	-10.1177
-1.14332	-4.70822	-1.14514	-10.0918
-1.14282	-4.67502	-1.14464	-10.0689
-1.14231	-4.65056	-1.14414	-10.0472
-1.14181	-4.64241	-1.14364	-10.0273
-1.14131	-4.64355	-1.14314	-10.0115
-1.14081	-4.63484	-1.14264	-9.99902
-1.14031	-4.62502	-1.14215	-9.98701
-1.13981	-4.61066	-1.14165	-9.97401
-1.13932	-4.59964	-1.14115	-9.96334
-1.13881	-4.59095	-1.14065	-9.95139
-1.13832	-4.55789	-1.14015	-9.9348
-1.13782	-4.53191	-1.13965	-9.91264
-1.13732	-4.52567	-1.13915	-9.88626
-1.13682	-4.52821	-1.13864	-9.85374
-1.13632	-4.54956	-1.13814	-9.81534
-1.13582	-4.57069	-1.13763	-9.77654
-1.13531	-4.56312	-1.13712	-9.73766
-1.13481	-4.54139	-1.13663	-9.70033
-1.13431	-4.49593	-1.13612	-9.66668
-1.1338	-4.47687	-1.13563	-9.63346
-1.1333	-4.47858	-1.13513	-9.59824
-1.1328	-4.47915	-1.13462	-9.5625
-1.1323	-4.48075	-1.13412	-9.52293
-1.1318	-4.48746	-1.13362	-9.48139
-1.13129	-4.48901	-1.13312	-9.44019
-1.13079	-4.4863	-1.13263	-9.39584
-1.13029	-4.48074	-1.13212	-9.34979
-1.1298	-4.47254	-1.13162	-9.3042
-1.1293	-4.46973	-1.13112	-9.25883
-1.1288	-4.46539	-1.13062	-9.21431
-1.1283	-4.45358	-1.13013	-9.17347
-1.12779	-4.43465	-1.12963	-9.13383
-1.1273	-4.43046	-1.12912	-9.09662
-1.12681	-4.43143	-1.12862	-9.06362
-1.1263	-4.43125	-1.12811	-9.03518
-1.12579	-4.41378	-1.12761	-9.01173
-1.12529	-4.38619	-1.12711	-8.98992
-1.12479	-4.35099	-1.12661	-8.96856
-1.12429	-4.32772	-1.1261	-8.94852
-1.12379	-4.33673	-1.1256	-8.92835
-1.12328	-4.33739	-1.1251	-8.90667
-1.12278	-4.33935	-1.12461	-8.88502
-1.12228	-4.32085	-1.12411	-8.86041
-1.12178	-4.30511	-1.1236	-8.8326
-1.12128	-4.31154	-1.1231	-8.80094
-1.12078	-4.31341	-1.1226	-8.76393
-1.12028	-4.32656	-1.12211	-8.72016
-1.11979	-4.32612	-1.12161	-8.67236
-1.11929	-4.32814	-1.12111	-8.62539
-1.11879	-4.32867	-1.1206	-8.57994
-1.11829	-4.32943	-1.1201	-8.53718
-1.11778	-4.32986	-1.11959	-8.50145
-1.11728	-4.31302	-1.1191	-8.47521
-1.11678	-4.26843	-1.1186	-8.45264
-1.11628	-4.22757	-1.11809	-8.43264
-1.11578	-4.21135	-1.11758	-8.41334
-1.11528	-4.20595	-1.11708	-8.39205
-1.11477	-4.20088	-1.11658	-8.36583
-1.11427	-4.18757	-1.11608	-8.33161
-1.11377	-4.18461	-1.11558	-8.2943
-1.11327	-4.18952	-1.11507	-8.25705
-1.11276	-4.19992	-1.11457	-8.21987
-1.11226	-4.20957	-1.11406	-8.18588
-1.11175	-4.24236	-1.11357	-8.15944
-1.11125	-4.25186	-1.11308	-8.13666
-1.11075	-4.24935	-1.11257	-8.11467
-1.11025	-4.2426	-1.11207	-8.09346
-1.10976	-4.24081	-1.11157	-8.07126
-1.10925	-4.23394	-1.11107	-8.04877
-1.10875	-4.23509	-1.11058	-8.024
-1.10825	-4.24049	-1.11007	-7.9935
-1.10776	-4.25696	-1.10957	-7.96006
-1.10726	-4.26922	-1.10906	-7.92676
-1.10675	-4.26631	-1.10856	-7.89386
-1.10625	-4.2609	-1.10807	-7.86684
-1.10574	-4.25813	-1.10757	-7.84672
-1.10525	-4.25541	-1.10706	-7.8303
-1.10475	-4.24062	-1.10656	-7.81415
-1.10424	-4.21718	-1.10606	-7.79812
-1.10374	-4.20339	-1.10556	-7.78135
-1.10324	-4.17467	-1.10506	-7.75764
-1.10274	-4.13897	-1.10455	-7.72801
-1.10224	-4.13899	-1.10405	-7.69385
-1.10174	-4.14036	-1.10355	-7.65682
-1.10124	-4.14082	-1.10305	-7.61935
-1.10074	-4.12668	-1.10256	-7.58238
-1.10024	-4.10168	-1.10206	-7.54714
-1.09975	-4.07052	-1.10156	-7.51896
-1.09925	-4.04308	-1.10106	-7.49721
-1.09874	-4.04731	-1.10055	-7.47692
-1.09824	-4.0602	-1.10006	-7.45864
-1.09774	-4.08909	-1.09956	-7.43887
-1.09724	-4.10828	-1.09905	-7.41619
-1.09674	-4.10884	-1.09854	-7.39035
-1.09624	-4.10616	-1.09803	-7.35887
-1.09573	-4.09426	-1.09753	-7.33013
-1.09523	-4.07921	-1.09704	-7.30663
-1.09473	-4.056	-1.09654	-7.27927
-1.09423	-4.02909	-1.09603	-7.24863
-1.09373	-4.02894	-1.09553	-7.21873
-1.09322	-4.03268	-1.09502	-7.19341
-1.09272	-4.03388	-1.09452	-7.17449
-1.09221	-4.02454	-1.09403	-7.16118
-1.09171	-4.01152	-1.09353	-7.14843
-1.09122	-4.00951	-1.09303	-7.1303
-1.09073	-4.01169	-1.09253	-7.10753
-1.09023	-4.01528	-1.09203	-7.07951
-1.08972	-4.01592	-1.09153	-7.04823
-1.08922	-4.01453	-1.09103	-7.01461
-1.08872	-3.99958	-1.09053	-6.97824
-1.08823	-3.96127	-1.09002	-6.94264
-1.08772	-3.94042	-1.08951	-6.91229
-1.08722	-3.94727	-1.08901	-6.8879
-1.08671	-3.94955	-1.08852	-6.86421
-1.08621	-3.9503	-1.08802	-6.84193
-1.08572	-3.94914	-1.08751	-6.81913
-1.08522	-3.9229	-1.08701	-6.79437
-1.08471	-3.90262	-1.0865	-6.76856
-1.08421	-3.91283	-1.08601	-6.74232
-1.08371	-3.91296	-1.08551	-6.71494
-1.08321	-3.91296	-1.085	-6.68745
-1.0827	-3.90778	-1.0845	-6.66109
-1.0822	-3.89465	-1.084	-6.63545
-1.0817	-3.87367	-1.08351	-6.6123
-1.0812	-3.86826	-1.08301	-6.59095
-1.08071	-3.87514	-1.08251	-6.57607
-1.08021	-3.87562	-1.08201	-6.5631
-1.07971	-3.87192	-1.0815	-6.54694
-1.07921	-3.86037	-1.081	-6.54144
-1.07871	-3.85883	-1.0805	-6.53954
-1.0782	-3.86006	-1.08	-6.53334
-1.0777	-3.85996	-1.07949	-6.51912
-1.0772	-3.84993	-1.07898	-6.50201
-1.07669	-3.83782	-1.07848	-6.48403
-1.07619	-3.82228	-1.07798	-6.47247
-1.07569	-3.81603	-1.07748	-6.46341
-1.07519	-3.81012	-1.07698	-6.44919
-1.07469	-3.81102	-1.07647	-6.42686
-1.07419	-3.80935	-1.07597	-6.40138
-1.07368	-3.80499	-1.07546	-6.38387
-1.07318	-3.80435	-1.07496	-6.37392
-1.07267	-3.81008	-1.07447	-6.36433
-1.07217	-3.81178	-1.07397	-6.36117
-1.07167	-3.80661	-1.07347	-6.3598
-1.07117	-3.80075	-1.07297	-6.35734
-1.07067	-3.80115	-1.07247	-6.35344
-1.07017	-3.80221	-1.07197	-6.35002
-1.06968	-3.81479	-1.07147	-6.34888
-1.06918	-3.83193	-1.07097	-6.33582
-1.06868	-3.83009	-1.07047	-6.31211
-1.06818	-3.8209	-1.06996	-6.2847
-1.06768	-3.79471	-1.06946	-6.25695
-1.06717	-3.77083	-1.06896	-6.22493
-1.06667	-3.77359	-1.06846	-6.19474
-1.06617	-3.78226	-1.06796	-6.17207
-1.06567	-3.80053	-1.06745	-6.14693
-1.06517	-3.79702	-1.06696	-6.12143
-1.06466	-3.79843	-1.06646	-6.09472
-1.06417	-3.79772	-1.06595	-6.06658
-1.06367	-3.79796	-1.06545	-6.03869
-1.06316	-3.79131	-1.06494	-6.01144
-1.06266	-3.7604	-1.06445	-5.98543
-1.06216	-3.7256	-1.06395	-5.96109
-1.06167	-3.70395	-1.06345	-5.93925
-1.06117	-3.70123	-1.06295	-5.91581
-1.06067	-3.70689	-1.06245	-5.88792
-1.06017	-3.71327	-1.06195	-5.8561
-1.05967	-3.71539	-1.06145	-5.82377
-1.05917	-3.71575	-1.06095	-5.79283
-1.05867	-3.7152	-1.06044	-5.76554
-1.05817	-3.70281	-1.05994	-5.73881
-1.05766	-3.68211	-1.05943	-5.71218
-1.05716	-3.68647	-1.05893	-5.68607
-1.05666	-3.68904	-1.05843	-5.65881
-1.05616	-3.69658	-1.05793	-5.63295
-1.05566	-3.69592	-1.05743	-5.60738
-1.05515	-3.69822	-1.05693	-5.58062
-1.05465	-3.69395	-1.05642	-5.55338
-1.05415	-3.69042	-1.05592	-5.52746
-1.05364	-3.67727	-1.05542	-5.50114
-1.05314	-3.64266	-1.05492	-5.47596
-1.05264	-3.62202	-1.05443	-5.45221
-1.05214	-3.62194	-1.05393	-5.42947
-1.05165	-3.62126	-1.05343	-5.41023
-1.05115	-3.61663	-1.05293	-5.39313
-1.05065	-3.60653	-1.05243	-5.37763
-1.05015	-3.60209	-1.05193	-5.36556
-1.04965	-3.61772	-1.05142	-5.35522
-1.04915	-3.64191	-1.05092	-5.34229
-1.04865	-3.65373	-1.05042	-5.32768
-1.04815	-3.65767	-1.04992	-5.31107
-1.04764	-3.66128	-1.04942	-5.29294
-1.04714	-3.66647	-1.04892	-5.27485
-1.04664	-3.6682	-1.04841	-5.2563
-1.04614	-3.67553	-1.04791	-5.23522
-1.04564	-3.68969	-1.04741	-5.2126
-1.04514	-3.69777	-1.04691	-5.19165
-1.04463	-3.70433	-1.0464	-5.17239
-1.04413	-3.70651	-1.0459	-5.15494
-1.04363	-3.70436	-1.04539	-5.13749
-1.04312	-3.7038	-1.0449	-5.1195
-1.04262	-3.69174	-1.04441	-5.10099
-1.04214	-3.67512	-1.04391	-5.0833
-1.04164	-3.64743	-1.04341	-5.06533
-1.04113	-3.6183	-1.0429	-5.0465
-1.04063	-3.59869	-1.0424	-5.0279
-1.04013	-3.58206	-1.0419	-5.00853
-1.03964	-3.57531	-1.0414	-4.99087
-1.03913	-3.5697	-1.04089	-4.97575
-1.03863	-3.56869	-1.04039	-4.9621
-1.03813	-3.57005	-1.03988	-4.94801
-1.03762	-3.57018	-1.03939	-4.93296
-1.03712	-3.56965	-1.03889	-4.91702
-1.03662	-3.55969	-1.03838	-4.90042
-1.03612	-3.55326	-1.03788	-4.88217
-1.03561	-3.5515	-1.03737	-4.86237
-1.03511	-3.55471	-1.03687	-4.84349
-1.03461	-3.56108	-1.03637	-4.8264
-1.03411	-3.58009	-1.03586	-4.81125
-1.0336	-3.59712	-1.03536	-4.79816
-1.0331	-3.60557	-1.03487	-4.78684
-1.03259	-3.60976	-1.03437	-4.77374
-1.0321	-3.60861	-1.03388	-4.75914
-1.0316	-3.60733	-1.03338	-4.74271
-1.0311	-3.59995	-1.03287	-4.72451
-1.0306	-3.58518	-1.03237	-4.70809
-1.0301	-3.57823	-1.03187	-4.69407
-1.0296	-3.55198	-1.03137	-4.68207
-1.0291	-3.5359	-1.03087	-4.67019
-1.0286	-3.53054	-1.03036	-4.65791
-1.0281	-3.506	-1.02986	-4.64502
-1.02759	-3.47115	-1.02936	-4.63244
-1.02709	-3.45953	-1.02885	-4.62
-1.02659	-3.45115	-1.02836	-4.6052
-1.02609	-3.43772	-1.02785	-4.58764
-1.02559	-3.43761	-1.02735	-4.57027
-1.02509	-3.43552	-1.02685	-4.55279
-1.02458	-3.43791	-1.02634	-4.5346
-1.02408	-3.43489	-1.02585	-4.51775
-1.02357	-3.4365	-1.02535	-4.50005
-1.02308	-3.43121	-1.02485	-4.48242
-1.02259	-3.43481	-1.02435	-4.46522
-1.02209	-3.43662	-1.02385	-4.4487
-1.02159	-3.44641	-1.02335	-4.43379
-1.02109	-3.44727	-1.02285	-4.42066
-1.02059	-3.4448	-1.02235	-4.40758
-1.02009	-3.44416	-1.02184	-4.39457
-1.01959	-3.4453	-1.02134	-4.38242
-1.01908	-3.46187	-1.02083	-4.3701
-1.01858	-3.46684	-1.02034	-4.35931
-1.01807	-3.458	-1.01984	-4.34744
-1.01758	-3.44745	-1.01933	-4.33392
-1.01708	-3.44816	-1.01883	-4.32028
-1.01657	-3.44489	-1.01833	-4.30723
-1.01607	-3.43507	-1.01782	-4.29421
-1.01557	-3.4196	-1.01732	-4.28079
-1.01506	-3.40715	-1.01682	-4.26654
-1.01456	-3.3992	-1.01631	-4.25154
-1.01405	-3.40238	-1.01582	-4.23651
-1.01355	-3.40079	-1.01532	-4.22189
-1.01305	-3.391	-1.01483	-4.20787
-1.01256	-3.37054	-1.01433	-4.19316
-1.01207	-3.35857	-1.01382	-4.17901
-1.01157	-3.35493	-1.01332	-4.16478
-1.01107	-3.35596	-1.01282	-4.15098
-1.01056	-3.35757	-1.01232	-4.13799
-1.01007	-3.35845	-1.01182	-4.12493
-1.00957	-3.35312	-1.01131	-4.11166
-1.00906	-3.34568	-1.0108	-4.09944
-1.00855	-3.33896	-1.0103	-4.08664
-1.00805	-3.33843	-1.0098	-4.07178
-1.00755	-3.34301	-1.00931	-4.05827
-1.00705	-3.35084	-1.0088	-4.0439
-1.00655	-3.35578	-1.0083	-4.02975
-1.00605	-3.35564	-1.0078	-4.01695
-1.00555	-3.35489	-1.00729	-4.00352
-1.00504	-3.3546	-1.00679	-3.98968
-1.00454	-3.35311	-1.0063	-3.97555
-1.00404	-3.35299	-1.0058	-3.96147
-1.00354	-3.35245	-1.0053	-3.9489
-1.00304	-3.35223	-1.0048	-3.93912
-1.00254	-3.34553	-1.0043	-3.93064
-1.00205	-3.34164	-1.0038	-3.92262
-1.00154	-3.3397	-1.0033	-3.91406
-1.00105	-3.33001	-1.0028	-3.90445
-1.00055	-3.32613	-1.00229	-3.8937
-1.00005	-3.32161	-1.00179	-3.88295
-0.99954	-3.31413	-1.00128	-3.87101
-0.99903	-3.30234	-1.00078	-3.85768
-0.99853	-3.3049	-1.00028	-3.84539
-0.99803	-3.30709	-0.99977	-3.83284
-0.99753	-3.30867	-0.99927	-3.81826
-0.99702	-3.29503	-0.99876	-3.80349
-0.99652	-3.28799	-0.99827	-3.79017
-0.99602	-3.29422	-0.99777	-3.77577
-0.99552	-3.29394	-0.99726	-3.76163
-0.99502	-3.28243	-0.99675	-3.74844
-0.99451	-3.2629	-0.99625	-3.73694
-0.994	-3.24848	-0.99576	-3.72819
-0.9935	-3.24889	-0.99526	-3.71942
-0.993	-3.24947	-0.99475	-3.71013
-0.99251	-3.251	-0.99425	-3.70093
-0.992	-3.25386	-0.99375	-3.69143
-0.9915	-3.25947	-0.99325	-3.6809
-0.991	-3.2618	-0.99276	-3.67143
-0.9905	-3.25088	-0.99226	-3.66123
-0.99001	-3.24802	-0.99175	-3.64989
-0.98951	-3.25541	-0.99125	-3.6398
-0.989	-3.25692	-0.99075	-3.62939
-0.98849	-3.24612	-0.99025	-3.61717
-0.98799	-3.23145	-0.98975	-3.60322
-0.98749	-3.22472	-0.98924	-3.58809
-0.98699	-3.22177	-0.98874	-3.5732
-0.98649	-3.20095	-0.98824	-3.55976
-0.98599	-3.17142	-0.98773	-3.54657
-0.98548	-3.16293	-0.98724	-3.53469
-0.98498	-3.16632	-0.98674	-3.52407
-0.98448	-3.16688	-0.98624	-3.5135
-0.98399	-3.17213	-0.98574	-3.50213
-0.98349	-3.18656	-0.98524	-3.49155
-0.98299	-3.20946	-0.98474	-3.48171
-0.98249	-3.22116	-0.98424	-3.47074
-0.982	-3.2271	-0.98374	-3.46046
-0.9815	-3.22815	-0.98323	-3.45114
-0.981	-3.22385	-0.98273	-3.44183
-0.98049	-3.22252	-0.98223	-3.43324
-0.97999	-3.22148	-0.98173	-3.42622
-0.97948	-3.22381	-0.98123	-3.4174
-0.97898	-3.22677	-0.98073	-3.40759
-0.97849	-3.22853	-0.98023	-3.39717
-0.97798	-3.20845	-0.97972	-3.38561
-0.97748	-3.18922	-0.97922	-3.3758
-0.97697	-3.19513	-0.97872	-3.36669
-0.97648	-3.19118	-0.97821	-3.3583
-0.97598	-3.19748	-0.97771	-3.35202
-0.97547	-3.19259	-0.9772	-3.34699
-0.97497	-3.19874	-0.9767	-3.3424
-0.97446	-3.19715	-0.97621	-3.33951
-0.97396	-3.20316	-0.97572	-3.33582
-0.97347	-3.20014	-0.97522	-3.33067
-0.97298	-3.19148	-0.97472	-3.32477
-0.97248	-3.17093	-0.97421	-3.31704
-0.97197	-3.15791	-0.97371	-3.30702
-0.97147	-3.15502	-0.97321	-3.29494
-0.97098	-3.15582	-0.97271	-3.28249
-0.97048	-3.15985	-0.9722	-3.26883
-0.96997	-3.1648	-0.9717	-3.25464
-0.96947	-3.1635	-0.97119	-3.24002
-0.96896	-3.14295	-0.9707	-3.22635
-0.96846	-3.11706	-0.9702	-3.21411
-0.96797	-3.117	-0.9697	-3.20329
-0.96747	-3.12011	-0.96919	-3.19373
-0.96696	-3.12112	-0.96869	-3.18571
-0.96646	-3.12183	-0.96819	-3.18101
-0.96595	-3.11978	-0.96769	-3.17868
-0.96546	-3.11676	-0.96718	-3.17826
-0.96495	-3.11506	-0.96669	-3.17811
-0.96445	-3.12306	-0.96619	-3.17736
-0.96396	-3.13083	-0.96569	-3.17371
-0.96346	-3.12865	-0.9652	-3.16605
-0.96296	-3.12296	-0.9647	-3.15393
-0.96246	-3.11736	-0.96419	-3.1408
-0.96196	-3.11549	-0.96369	-3.12791
-0.96146	-3.11752	-0.96319	-3.11389
-0.96096	-3.12166	-0.96268	-3.10002
-0.96045	-3.12372	-0.96218	-3.08564
-0.95995	-3.1183	-0.96168	-3.07201
-0.95945	-3.11718	-0.96118	-3.06115
-0.95895	-3.11905	-0.96067	-3.05393
-0.95845	-3.12742	-0.96017	-3.04936
-0.95794	-3.12271	-0.95967	-3.04647
-0.95744	-3.12379	-0.95917	-3.04339
-0.95694	-3.12227	-0.95866	-3.03803
-0.95644	-3.12297	-0.95816	-3.03085
-0.95593	-3.12623	-0.95765	-3.02159
-0.95543	-3.14382	-0.95715	-3.01145
-0.95492	-3.17332	-0.95666	-3.00047
-0.95442	-3.17365	-0.95616	-2.98897
-0.95393	-3.15782	-0.95566	-2.97746
-0.95343	-3.1379	-0.95516	-2.9671
-0.95293	-3.12735	-0.95465	-2.95809
-0.95243	-3.12383	-0.95416	-2.95078
-0.95193	-3.11496	-0.95366	-2.94417
-0.95143	-3.09914	-0.95316	-2.93761
-0.95093	-3.07625	-0.95265	-2.93126
-0.95042	-3.06074	-0.95214	-2.92514
-0.94992	-3.05512	-0.95165	-2.91899
-0.94941	-3.05324	-0.95115	-2.9109
-0.94892	-3.05256	-0.95065	-2.90296
-0.94842	-3.05274	-0.95015	-2.89582
-0.94792	-3.05257	-0.94964	-2.88924
-0.94742	-3.05383	-0.94914	-2.88286
-0.94691	-3.04548	-0.94864	-2.8757
-0.94641	-3.04634	-0.94814	-2.86674
-0.94591	-3.03842	-0.94764	-2.85919
-0.94541	-3.03746	-0.94714	-2.85495
-0.94491	-3.03671	-0.94664	-2.84994
-0.94442	-3.0418	-0.94615	-2.8446
-0.94392	-3.04325	-0.94565	-2.83854
-0.94342	-3.0424	-0.94515	-2.83137
-0.94292	-3.0426	-0.94464	-2.8241
-0.94242	-3.04238	-0.94415	-2.81719
-0.94192	-3.03937	-0.94364	-2.81013
-0.94142	-3.03829	-0.94314	-2.80318
-0.94092	-3.03692	-0.94263	-2.79662
-0.94041	-3.02877	-0.94213	-2.78995
-0.93991	-3.02113	-0.94163	-2.78437
-0.9394	-3.02447	-0.94112	-2.77866
-0.93891	-3.0302	-0.94062	-2.77275
-0.93841	-3.03243	-0.94012	-2.76695
-0.93791	-3.02953	-0.93961	-2.76038
-0.9374	-3.02182	-0.93911	-2.75254
-0.9369	-3.01634	-0.93861	-2.74472
-0.93639	-3.00137	-0.93811	-2.737
-0.93589	-3.00595	-0.93761	-2.72908
-0.93539	-2.99794	-0.93711	-2.7222
-0.93489	-2.9902	-0.93661	-2.71626
-0.93439	-2.96669	-0.93611	-2.71072
-0.9339	-2.96295	-0.93561	-2.70487
-0.93341	-2.96464	-0.93511	-2.70008
-0.9329	-2.96742	-0.93461	-2.69485
-0.9324	-2.96847	-0.93411	-2.68919
-0.9319	-2.97594	-0.93361	-2.68326
-0.9314	-2.99103	-0.93311	-2.67597
-0.9309	-2.98757	-0.9326	-2.66877
-0.93039	-2.9881	-0.9321	-2.66156
-0.92989	-2.98229	-0.9316	-2.65412
-0.92939	-2.97056	-0.9311	-2.64741
-0.92889	-2.96792	-0.9306	-2.6423
-0.92838	-2.97196	-0.93009	-2.6373
-0.92789	-2.97243	-0.92959	-2.63327
-0.92738	-2.96473	-0.92909	-2.62916
-0.92688	-2.95301	-0.92858	-2.62359
-0.92638	-2.94636	-0.92808	-2.61782
-0.92587	-2.94004	-0.92759	-2.61201
-0.92537	-2.93864	-0.92709	-2.60541
-0.92488	-2.93697	-0.92659	-2.59945
-0.92438	-2.93416	-0.92609	-2.59553
-0.92388	-2.92106	-0.92559	-2.59214
-0.92338	-2.92486	-0.92509	-2.58969
-0.92288	-2.92243	-0.92459	-2.58584
-0.92239	-2.92289	-0.92408	-2.58088
-0.92188	-2.91704	-0.92358	-2.57743
-0.92138	-2.9055	-0.92307	-2.57512
-0.92087	-2.9056	-0.92257	-2.57255
-0.92036	-2.90504	-0.92207	-2.56814
-0.91987	-2.90488	-0.92157	-2.56324
-0.91937	-2.90585	-0.92107	-2.55755
-0.91886	-2.90039	-0.92056	-2.55109
-0.91836	-2.88438	-0.92005	-2.54355
-0.91785	-2.86954	-0.91956	-2.53492
-0.91735	-2.87709	-0.91905	-2.52516
-0.91685	-2.87631	-0.91855	-2.51718
-0.91635	-2.88226	-0.91805	-2.51203
-0.91584	-2.88749	-0.91755	-2.50884
-0.91534	-2.89337	-0.91705	-2.50597
-0.91484	-2.89025	-0.91656	-2.50122
-0.91435	-2.88922	-0.91605	-2.49672
-0.91386	-2.88845	-0.91555	-2.4925
-0.91335	-2.88276	-0.91505	-2.48645
-0.91285	-2.88086	-0.91455	-2.47971
-0.91235	-2.87406	-0.91406	-2.47315
-0.91185	-2.87463	-0.91355	-2.46564
-0.91135	-2.87868	-0.91304	-2.46011
-0.91085	-2.88022	-0.91254	-2.45897
-0.91035	-2.86992	-0.91204	-2.45942
-0.90985	-2.84975	-0.91154	-2.46013
-0.90934	-2.84855	-0.91104	-2.4625
-0.90885	-2.85096	-0.91054	-2.46537
-0.90834	-2.85136	-0.91004	-2.46633
-0.90784	-2.85036	-0.90953	-2.46575
-0.90734	-2.85016	-0.90902	-2.46342
-0.90683	-2.84976	-0.90853	-2.45703
-0.90633	-2.85128	-0.90803	-2.44619
-0.90584	-2.85155	-0.90754	-2.43378
-0.90534	-2.85302	-0.90704	-2.42168
-0.90485	-2.85273	-0.90654	-2.41064
-0.90434	-2.84514	-0.90603	-2.40497
-0.90384	-2.83322	-0.90553	-2.40571
-0.90335	-2.83441	-0.90503	-2.40665
-0.90285	-2.84129	-0.90453	-2.40968
-0.90235	-2.84398	-0.90402	-2.41279
-0.90184	-2.83523	-0.90352	-2.41269
-0.90133	-2.83321	-0.90302	-2.41158
-0.90083	-2.84265	-0.90252	-2.40367
-0.90033	-2.84648	-0.90203	-2.38919
-0.89983	-2.8429	-0.90152	-2.37264
-0.89933	-2.83991	-0.90101	-2.35713
-0.89883	-2.83321	-0.90051	-2.34392
-0.89832	-2.82446	-0.90001	-2.3312
-0.89782	-2.81122	-0.89951	-2.3209
-0.89732	-2.80344	-0.899	-2.31389
-0.89682	-2.80565	-0.8985	-2.30819
-0.89631	-2.80639	-0.89801	-2.30262
-0.89581	-2.81959	-0.89752	-2.29756
-0.89532	-2.83373	-0.89701	-2.2922
-0.89483	-2.82939	-0.89651	-2.2872
-0.89433	-2.82043	-0.89601	-2.2825
-0.89383	-2.80818	-0.89551	-2.2779
-0.89332	-2.8041	-0.89501	-2.27629
-0.89282	-2.79745	-0.89451	-2.27696
-0.89233	-2.79053	-0.894	-2.27728
-0.89182	-2.78745	-0.8935	-2.27883
-0.89132	-2.78993	-0.893	-2.27955
-0.89081	-2.78579	-0.8925	-2.27906
-0.89031	-2.7798	-0.892	-2.27802
-0.88981	-2.76451	-0.8915	-2.27375
-0.88931	-2.76105	-0.89099	-2.26617
-0.88881	-2.76471	-0.89049	-2.25649
-0.88831	-2.76786	-0.88999	-2.24725
-0.8878	-2.76762	-0.88948	-2.24014
-0.8873	-2.76859	-0.88898	-2.2345
-0.8868	-2.76661	-0.88849	-2.23062
-0.8863	-2.77175	-0.88799	-2.22549
-0.88581	-2.77445	-0.88749	-2.21918
-0.88531	-2.78155	-0.88699	-2.21374
-0.88481	-2.78647	-0.88649	-2.20868
-0.88431	-2.78689	-0.88599	-2.20296
-0.88381	-2.7863	-0.88549	-2.19746
-0.88331	-2.78617	-0.88498	-2.19279
-0.88281	-2.786	-0.88447	-2.19008
-0.8823	-2.76728	-0.88397	-2.18968
-0.88179	-2.74213	-0.88347	-2.18981
-0.8813	-2.73447	-0.88297	-2.19049
-0.8808	-2.73615	-0.88247	-2.19167
-0.8803	-2.73759	-0.88196	-2.1921
-0.87979	-2.74108	-0.88146	-2.19225
-0.87929	-2.74224	-0.88096	-2.19215
-0.87878	-2.74345	-0.88046	-2.19107
-0.87828	-2.74521	-0.87995	-2.18808
-0.87778	-2.74442	-0.87944	-2.18302
-0.87727	-2.74268	-0.87894	-2.17705
-0.87676	-2.7382	-0.87845	-2.17137
-0.87626	-2.73813	-0.87796	-2.16629
-0.87577	-2.7336	-0.87746	-2.16327
-0.87528	-2.72933	-0.87696	-2.16384
-0.87478	-2.72002	-0.87645	-2.16719
-0.87428	-2.70298	-0.87595	-2.17606
-0.87377	-2.69452	-0.87546	-2.18605
-0.87327	-2.68765	-0.87495	-2.18977
-0.87277	-2.69288	-0.87444	-2.18785
-0.87227	-2.69234	-0.87394	-2.18229
-0.87177	-2.69521	-0.87343	-2.17169
-0.87126	-2.69774	-0.87294	-2.16087
-0.87076	-2.69932	-0.87244	-2.14831
-0.87027	-2.70035	-0.87194	-2.13717
-0.86977	-2.70122	-0.87143	-2.12857
-0.86926	-2.71079	-0.87093	-2.12134
-0.86876	-2.73271	-0.87043	-2.11673
-0.86826	-2.74808	-0.86993	-2.11388
-0.86775	-2.75029	-0.86943	-2.1108
-0.86725	-2.74872	-0.86893	-2.10738
-0.86675	-2.73124	-0.86843	-2.10365
-0.86626	-2.70109	-0.86793	-2.09959
-0.86576	-2.67958	-0.86744	-2.09608
-0.86526	-2.66779	-0.86694	-2.09164
-0.86477	-2.66638	-0.86643	-2.08695
-0.86427	-2.66819	-0.86593	-2.08275
-0.86377	-2.67174	-0.86543	-2.07951
-0.86327	-2.67219	-0.86492	-2.07638
-0.86276	-2.67352	-0.86442	-2.07342
-0.86225	-2.67831	-0.86392	-2.07205
-0.86175	-2.68035	-0.86342	-2.07075
-0.86125	-2.67017	-0.86291	-2.06875
-0.86075	-2.66516	-0.86241	-2.06564
-0.86024	-2.6603	-0.86191	-2.06201
-0.85974	-2.65914	-0.86141	-2.05785
-0.85924	-2.65713	-0.86091	-2.05386
-0.85874	-2.66005	-0.8604	-2.04953
-0.85824	-2.66036	-0.85989	-2.0456
-0.85773	-2.65585	-0.85939	-2.0443
-0.85723	-2.64958	-0.8589	-2.04435
-0.85673	-2.64137	-0.85841	-2.04486
-0.85624	-2.6399	-0.85791	-2.04645
-0.85574	-2.63712	-0.8574	-2.0477
-0.85524	-2.63571	-0.8569	-2.04741
-0.85474	-2.63431	-0.85641	-2.04676
-0.85423	-2.63098	-0.8559	-2.04239
-0.85374	-2.62774	-0.8554	-2.03578
-0.85324	-2.61635	-0.8549	-2.02792
-0.85274	-2.60508	-0.85439	-2.0195
-0.85223	-2.60133	-0.85389	-2.01299
-0.85173	-2.60065	-0.85339	-2.00982
-0.85123	-2.60705	-0.85289	-2.01071
-0.85073	-2.61544	-0.85238	-2.01143
-0.85022	-2.62368	-0.85188	-2.01403
-0.84972	-2.63144	-0.85137	-2.01672
-0.84922	-2.63009	-0.85088	-2.01714
-0.84871	-2.63087	-0.85037	-2.01643
-0.84821	-2.62279	-0.84987	-2.01409
-0.84771	-2.62555	-0.84938	-2.00867
-0.84721	-2.62377	-0.84888	-2.00186
-0.84672	-2.6241	-0.84838	-1.99526
-0.84622	-2.6184	-0.84788	-1.98931
-0.84572	-2.61312	-0.84737	-1.98492
-0.84522	-2.61344	-0.84687	-1.98178
-0.84472	-2.61355	-0.84637	-1.97972
-0.84422	-2.61353	-0.84586	-1.97861
-0.84371	-2.61097	-0.84537	-1.97806
-0.84321	-2.6063	-0.84486	-1.97605
-0.84271	-2.6077	-0.84436	-1.97226
-0.8422	-2.60536	-0.84386	-1.96612
-0.8417	-2.60138	-0.84335	-1.95936
-0.8412	-2.59928	-0.84285	-1.95315
-0.84069	-2.60255	-0.84235	-1.94732
-0.84019	-2.60294	-0.84185	-1.94412
-0.83969	-2.60121	-0.84134	-1.94414
-0.83919	-2.60076	-0.84083	-1.94466
-0.83868	-2.61203	-0.84032	-1.94693
-0.83817	-2.62944	-0.83982	-1.94783
-0.83766	-2.62789	-0.83931	-1.94698
-0.83715	-2.62267	-0.83881	-1.94532
-0.83664	-2.61011	-0.83831	-1.9407
-0.83615	-2.58657	-0.83781	-1.93481
-0.83565	-2.5718	-0.83731	-1.92951
-0.83514	-2.56688	-0.83681	-1.92327
-0.83464	-2.56224	-0.83631	-1.91967
-0.83415	-2.54971	-0.83581	-1.92042
-0.83365	-2.53056	-0.8353	-1.92075
-0.83314	-2.50688	-0.8348	-1.92262
-0.83264	-2.49535	-0.83431	-1.92609
-0.83214	-2.49815	-0.83381	-1.92901
-0.83164	-2.50913	-0.83331	-1.92844
-0.83114	-2.52411	-0.8328	-1.92663
-0.83064	-2.53371	-0.8323	-1.92188
-0.83013	-2.53384	-0.8318	-1.91604
-0.82963	-2.53535	-0.83129	-1.91146
-0.82914	-2.53337	-0.83079	-1.90842
-0.82863	-2.53321	-0.83029	-1.90373
-0.82813	-2.53341	-0.82979	-1.89771
-0.82763	-2.53698	-0.82929	-1.89199
-0.82714	-2.53469	-0.8288	-1.88653
-0.82664	-2.52359	-0.8283	-1.88118
-0.82614	-2.50953	-0.8278	-1.87755
-0.82564	-2.50421	-0.8273	-1.8749
-0.82514	-2.48845	-0.82679	-1.87246
-0.82464	-2.46863	-0.82629	-1.8713
-0.82414	-2.46402	-0.82579	-1.86975
-0.82364	-2.46495	-0.82528	-1.8683
-0.82313	-2.46684	-0.82478	-1.86661
-0.82263	-2.46778	-0.82428	-1.86417
-0.82213	-2.4589	-0.82378	-1.86173
-0.82163	-2.44281	-0.82328	-1.85915
-0.82112	-2.42966	-0.82278	-1.85545
-0.82062	-2.42631	-0.82228	-1.85198
-0.82012	-2.42883	-0.82177	-1.84912
-0.81962	-2.43677	-0.82126	-1.84636
-0.81911	-2.45194	-0.82076	-1.84476
-0.81861	-2.46168	-0.82027	-1.8433
-0.81811	-2.46492	-0.81977	-1.84184
-0.81761	-2.46579	-0.81928	-1.84052
-0.81712	-2.46605	-0.81877	-1.8394
-0.81662	-2.45876	-0.81827	-1.83836
-0.81612	-2.44149	-0.81777	-1.83709
-0.81562	-2.43779	-0.81727	-1.83614
-0.81512	-2.43393	-0.81677	-1.8347
-0.81462	-2.43487	-0.81627	-1.83357
-0.81412	-2.43432	-0.81576	-1.83252
-0.81362	-2.43445	-0.81526	-1.83217
-0.81311	-2.43791	-0.81476	-1.83213
-0.81261	-2.44336	-0.81426	-1.83281
-0.81211	-2.44839	-0.81376	-1.83468
-0.81161	-2.44632	-0.81326	-1.83826
-0.81111	-2.44978	-0.81275	-1.84229
-0.8106	-2.45788	-0.81226	-1.84553
-0.8101	-2.48047	-0.81175	-1.84679
-0.80961	-2.50404	-0.81124	-1.84618
-0.8091	-2.50875	-0.81074	-1.84336
-0.8086	-2.50311	-0.81025	-1.83819
-0.8081	-2.5028	-0.80975	-1.83295
-0.8076	-2.51094	-0.80925	-1.82607
-0.80711	-2.51756	-0.80875	-1.81942
-0.80661	-2.51444	-0.80825	-1.81488
-0.80611	-2.50428	-0.80775	-1.81238
-0.80561	-2.49976	-0.80724	-1.81243
-0.80511	-2.49921	-0.80675	-1.81197
-0.80461	-2.49751	-0.80624	-1.81162
-0.8041	-2.48618	-0.80574	-1.81076
-0.8036	-2.45607	-0.80524	-1.80868
-0.80309	-2.42479	-0.80473	-1.80486
-0.80259	-2.40979	-0.80424	-1.80011
-0.80209	-2.40422	-0.80373	-1.79349
-0.8016	-2.40236	-0.80323	-1.78706
-0.80109	-2.39902	-0.80273	-1.78488
-0.80058	-2.38815	-0.80222	-1.78586
-0.80008	-2.37647	-0.80171	-1.78779
-0.79958	-2.36516	-0.80121	-1.79582
-0.79907	-2.36531	-0.80072	-1.80838
-0.79857	-2.36424	-0.80022	-1.81633
-0.79807	-2.37647	-0.79972	-1.81898
-0.79757	-2.39478	-0.79922	-1.81886
-0.79707	-2.40703	-0.79872	-1.81878
-0.79657	-2.41696	-0.79822	-1.81871
-0.79608	-2.41731	-0.79772	-1.81799
-0.79558	-2.42003	-0.79722	-1.81793
-0.79508	-2.42794	-0.79671	-1.81716
-0.79458	-2.43772	-0.79621	-1.8157
-0.79407	-2.4348	-0.79571	-1.81196
-0.79357	-2.43509	-0.79521	-1.80568
-0.79307	-2.43167	-0.79471	-1.79814
-0.79257	-2.43316	-0.79421	-1.79028
-0.79207	-2.4333	-0.7937	-1.78219
-0.79156	-2.44071	-0.79321	-1.77573
-0.79106	-2.44259	-0.79271	-1.76961
-0.79057	-2.44569	-0.7922	-1.76472
-0.79006	-2.4389	-0.7917	-1.76273
-0.78956	-2.43473	-0.79119	-1.76146
-0.78906	-2.42328	-0.79069	-1.76033
-0.78856	-2.42296	-0.7902	-1.75865
-0.78806	-2.41933	-0.7897	-1.75728
-0.78757	-2.4154	-0.7892	-1.75503
-0.78707	-2.39896	-0.7887	-1.75251
-0.78657	-2.3796	-0.7882	-1.75014
-0.78606	-2.37138	-0.7877	-1.74731
-0.78556	-2.37441	-0.7872	-1.74345
-0.78507	-2.37778	-0.78669	-1.73941
-0.78457	-2.38188	-0.78619	-1.73573
-0.78406	-2.38378	-0.78569	-1.73307
-0.78355	-2.38227	-0.78519	-1.73051
-0.78305	-2.37725	-0.78469	-1.72777
-0.78255	-2.36768	-0.78418	-1.72586
-0.78205	-2.35725	-0.78368	-1.72379
-0.78155	-2.3409	-0.78317	-1.72109
-0.78104	-2.33028	-0.78267	-1.7188
-0.78054	-2.33323	-0.78217	-1.71723
-0.78003	-2.3436	-0.78167	-1.71631
-0.77954	-2.34803	-0.78117	-1.71543
-0.77903	-2.33811	-0.78067	-1.71534
-0.77854	-2.32622	-0.78017	-1.71439
-0.77804	-2.31628	-0.77967	-1.71371
-0.77754	-2.31109	-0.77917	-1.71186
-0.77704	-2.30937	-0.77867	-1.70944
-0.77655	-2.30709	-0.77817	-1.70746
-0.77605	-2.30214	-0.77767	-1.70613
-0.77554	-2.30236	-0.77716	-1.70514
-0.77504	-2.30362	-0.77667	-1.70384
-0.77454	-2.30412	-0.77616	-1.70164
-0.77404	-2.30059	-0.77566	-1.6998
-0.77354	-2.2933	-0.77516	-1.69831
-0.77304	-2.28605	-0.77466	-1.69617
-0.77253	-2.28339	-0.77416	-1.69317
-0.77203	-2.28685	-0.77366	-1.68969
-0.77153	-2.28711	-0.77315	-1.68634
-0.77103	-2.28835	-0.77265	-1.68237
-0.77053	-2.28305	-0.77214	-1.67857
-0.77002	-2.28345	-0.77164	-1.67562
-0.76951	-2.28181	-0.77115	-1.67328
-0.76902	-2.29446	-0.77065	-1.67107
-0.76853	-2.31976	-0.77015	-1.66941
-0.76803	-2.32295	-0.76965	-1.6691
-0.76753	-2.31504	-0.76915	-1.66832
-0.76703	-2.29682	-0.76865	-1.66805
-0.76652	-2.28382	-0.76815	-1.66741
-0.76603	-2.27526	-0.76764	-1.66698
-0.76553	-2.27014	-0.76713	-1.66684
-0.76502	-2.2539	-0.76663	-1.66579
-0.76452	-2.23651	-0.76613	-1.66436
-0.76401	-2.21946	-0.76564	-1.66288
-0.76351	-2.21377	-0.76513	-1.66055
-0.76301	-2.20797	-0.76462	-1.6583
-0.76251	-2.20414	-0.76412	-1.65577
-0.762	-2.21374	-0.76361	-1.65302
-0.7615	-2.22596	-0.76311	-1.65112
-0.76099	-2.23764	-0.76261	-1.64847
-0.7605	-2.24779	-0.7621	-1.64595
-0.75999	-2.2518	-0.7616	-1.64459
-0.75949	-2.25113	-0.76111	-1.64309
-0.75899	-2.24215	-0.76061	-1.64159
-0.75849	-2.22164	-0.76011	-1.64078
-0.75799	-2.20647	-0.75961	-1.63959
-0.7575	-2.19315	-0.75911	-1.63808
-0.757	-2.18161	-0.75861	-1.63718
-0.7565	-2.18423	-0.75811	-1.63614
-0.756	-2.18899	-0.75761	-1.6358
-0.75549	-2.19784	-0.7571	-1.63529
-0.755	-2.20462	-0.7566	-1.63464
-0.75449	-2.21094	-0.7561	-1.6335
-0.75399	-2.20941	-0.7556	-1.63251
-0.75349	-2.20809	-0.7551	-1.63095
-0.75299	-2.19485	-0.7546	-1.62891
-0.75249	-2.18457	-0.7541	-1.62719
-0.75199	-2.17932	-0.75359	-1.62537
-0.75149	-2.17662	-0.75309	-1.62272
-0.75098	-2.16736	-0.75258	-1.62024
-0.75048	-2.16428	-0.75209	-1.6185
-0.74997	-2.16372	-0.75159	-1.61577
-0.74948	-2.1606	-0.7511	-1.61342
-0.74899	-2.16488	-0.7506	-1.61118
-0.74849	-2.17445	-0.75009	-1.60848
-0.748	-2.19116	-0.74959	-1.60687
-0.74749	-2.18783	-0.7491	-1.60593
-0.74699	-2.18728	-0.7486	-1.60418
-0.74649	-2.18599	-0.7481	-1.60243
-0.74599	-2.1916	-0.74759	-1.6006
-0.74549	-2.19304	-0.74708	-1.599
-0.74498	-2.1803	-0.74658	-1.59847
-0.74447	-2.16139	-0.74608	-1.59808
-0.74398	-2.14965	-0.74558	-1.59762
-0.74348	-2.14745	-0.74507	-1.59772
-0.74298	-2.14858	-0.74456	-1.59817
-0.74247	-2.14823	-0.74406	-1.59886
-0.74197	-2.14838	-0.74357	-1.59961
-0.74147	-2.14459	-0.74307	-1.60053
-0.74096	-2.13621	-0.74256	-1.60032
-0.74046	-2.12603	-0.74206	-1.59953
-0.73996	-2.12722	-0.74156	-1.59752
-0.73946	-2.12646	-0.74107	-1.59474
-0.73896	-2.12253	-0.74057	-1.59117
-0.73847	-2.11724	-0.74007	-1.58814
-0.73797	-2.11835	-0.73957	-1.58576
-0.73747	-2.11901	-0.73907	-1.58397
-0.73697	-2.1196	-0.73856	-1.58249
-0.73647	-2.11505	-0.73807	-1.58043
-0.73596	-2.1082	-0.73756	-1.57891
-0.73546	-2.10875	-0.73706	-1.578
-0.73496	-2.11787	-0.73655	-1.57721
-0.73446	-2.12607	-0.73605	-1.57714
-0.73396	-2.12838	-0.73555	-1.57726
-0.73345	-2.12605	-0.73505	-1.57772
-0.73296	-2.11406	-0.73455	-1.57746
-0.73246	-2.10141	-0.73405	-1.5765
-0.73196	-2.10597	-0.73354	-1.57429
-0.73145	-2.11107	-0.73304	-1.57142
-0.73095	-2.1148	-0.73254	-1.5683
-0.73044	-2.11388	-0.73205	-1.56477
-0.72995	-2.11482	-0.73155	-1.56112
-0.72945	-2.11903	-0.73104	-1.5577
-0.72896	-2.12011	-0.73054	-1.55433
-0.72845	-2.11599	-0.73005	-1.55234
-0.72795	-2.09938	-0.72955	-1.55047
-0.72746	-2.08103	-0.72905	-1.54855
-0.72696	-2.07198	-0.72854	-1.54732
-0.72646	-2.06737	-0.72803	-1.54627
-0.72595	-2.06583	-0.72752	-1.5464
-0.72544	-2.06111	-0.72702	-1.54715
-0.72493	-2.05902	-0.72653	-1.54857
-0.72444	-2.06165	-0.72602	-1.54972
-0.72394	-2.06183	-0.72551	-1.55087
-0.72343	-2.05569	-0.72501	-1.55222
-0.72293	-2.04756	-0.72452	-1.55225
-0.72242	-2.03953	-0.72401	-1.55135
-0.72193	-2.02786	-0.72351	-1.54989
-0.72142	-2.01963	-0.723	-1.54737
-0.72092	-2.01375	-0.7225	-1.54389
-0.72042	-2.00593	-0.722	-1.54037
-0.71991	-2.00555	-0.72151	-1.53703
-0.71942	-2.0198	-0.72101	-1.53472
-0.71892	-2.04018	-0.72051	-1.5346
-0.71842	-2.04654	-0.72001	-1.5352
-0.71792	-2.04445	-0.7195	-1.53799
-0.71742	-2.04588	-0.71901	-1.54303
-0.71692	-2.04647	-0.71851	-1.54736
-0.71642	-2.04714	-0.718	-1.54894
-0.71592	-2.04837	-0.7175	-1.54843
-0.71541	-2.04334	-0.717	-1.54735
-0.71491	-2.04208	-0.71649	-1.54296
-0.71441	-2.03998	-0.71599	-1.53649
-0.71391	-2.04438	-0.71549	-1.52958
-0.71341	-2.04514	-0.71499	-1.52333
-0.71291	-2.03777	-0.71448	-1.51976
-0.71241	-2.02232	-0.71398	-1.52031
-0.7119	-2.01211	-0.71348	-1.52104
-0.71139	-2.00871	-0.71298	-1.52334
-0.7109	-2.00583	-0.71249	-1.52679
-0.7104	-2.0002	-0.71199	-1.52966
-0.70991	-2.00022	-0.71149	-1.52918
-0.70941	-2.00351	-0.71099	-1.52846
-0.70891	-2.01041	-0.71049	-1.52626
-0.70841	-2.01051	-0.70999	-1.52233
-0.70791	-2.00387	-0.70949	-1.51635
-0.70741	-1.99982	-0.70898	-1.51003
-0.70691	-2.00286	-0.70847	-1.50435
-0.7064	-2.00635	-0.70798	-1.50015
-0.70589	-2.00683	-0.70748	-1.498
-0.70539	-2.01052	-0.70698	-1.49663
-0.7049	-2.01191	-0.70647	-1.49538
-0.7044	-2.01361	-0.70596	-1.49348
-0.70389	-2.00965	-0.70546	-1.49189
-0.70339	-2.00365	-0.70496	-1.48979
-0.70289	-2.00165	-0.70446	-1.48834
-0.70238	-1.99732	-0.70395	-1.48692
-0.70188	-1.99714	-0.70345	-1.48613
-0.70137	-2.00089	-0.70295	-1.48654
-0.70087	-2.00207	-0.70246	-1.48728
-0.70037	-1.98869	-0.70196	-1.48833
-0.69988	-1.97003	-0.70146	-1.48985
-0.69939	-1.96636	-0.70096	-1.49165
-0.69889	-1.96489	-0.70046	-1.49272
-0.69839	-1.96733	-0.69996	-1.49376
-0.69788	-1.97535	-0.69945	-1.49347
-0.69739	-1.99099	-0.69895	-1.49331
-0.69688	-2.00605	-0.69845	-1.49199
-0.69638	-2.00992	-0.69794	-1.48984
-0.69587	-2.01775	-0.69744	-1.48707
-0.69537	-2.02826	-0.69695	-1.48462
-0.69487	-2.04787	-0.69645	-1.48364
-0.69437	-2.05777	-0.69594	-1.48285
-0.69387	-2.0662	-0.69544	-1.48229
-0.69337	-2.06215	-0.69493	-1.4812
-0.69287	-2.04575	-0.69443	-1.47994
-0.69236	-2.01537	-0.69392	-1.47773
-0.69186	-1.9946	-0.69342	-1.47548
-0.69136	-1.98495	-0.69293	-1.47251
-0.69086	-1.97969	-0.69243	-1.46953
-0.69036	-1.96971	-0.69193	-1.46794
-0.68986	-1.94882	-0.69144	-1.46809
-0.68936	-1.93393	-0.69093	-1.46848
-0.68887	-1.92791	-0.69043	-1.47095
-0.68836	-1.9244	-0.68993	-1.47374
-0.68786	-1.92534	-0.68943	-1.47479
-0.68736	-1.92606	-0.68892	-1.47474
-0.68686	-1.93461	-0.68841	-1.47371
-0.68635	-1.95311	-0.68791	-1.47107
-0.68585	-1.96067	-0.68741	-1.46746
-0.68535	-1.95987	-0.6869	-1.46357
-0.68484	-1.96199	-0.6864	-1.46091
-0.68434	-1.96243	-0.6859	-1.4593
-0.68383	-1.95951	-0.6854	-1.45897
-0.68334	-1.95562	-0.68489	-1.45815
-0.68283	-1.94859	-0.68438	-1.45779
-0.68233	-1.94098	-0.68387	-1.45706
-0.68182	-1.93844	-0.68338	-1.45682
-0.68131	-1.93895	-0.68288	-1.45574
-0.68081	-1.93148	-0.68239	-1.45383
-0.68032	-1.93792	-0.68189	-1.4511
-0.67982	-1.93239	-0.68139	-1.44872
-0.67932	-1.93788	-0.68089	-1.44685
-0.67882	-1.93268	-0.68039	-1.44542
-0.67832	-1.93308	-0.67989	-1.44574
-0.67782	-1.93148	-0.67939	-1.44661
-0.67732	-1.93261	-0.67888	-1.44801
-0.67681	-1.93677	-0.67838	-1.44961
-0.67631	-1.94384	-0.67788	-1.45042
-0.67581	-1.94365	-0.67738	-1.44988
-0.67532	-1.94014	-0.67688	-1.44906
-0.67481	-1.9389	-0.67637	-1.44671
-0.67431	-1.94311	-0.67587	-1.4439
-0.67381	-1.9441	-0.67537	-1.44109
-0.67331	-1.93263	-0.67487	-1.4383
-0.6728	-1.91927	-0.67437	-1.43613
-0.6723	-1.91977	-0.67387	-1.43453
-0.6718	-1.91858	-0.67337	-1.43296
-0.6713	-1.92083	-0.67287	-1.43114
-0.67081	-1.92119	-0.67238	-1.43054
-0.67031	-1.92601	-0.67187	-1.4293
-0.66982	-1.92664	-0.67137	-1.42781
-0.66932	-1.92892	-0.67087	-1.42712
-0.66881	-1.92488	-0.67037	-1.42648
-0.66832	-1.92316	-0.66986	-1.4263
-0.66781	-1.91963	-0.66936	-1.42629
-0.66731	-1.91845	-0.66886	-1.42656
-0.6668	-1.91938	-0.66836	-1.42787
-0.6663	-1.9168	-0.66786	-1.42967
-0.6658	-1.91097	-0.66736	-1.43218
-0.6653	-1.90763	-0.66685	-1.43458
-0.66479	-1.9081	-0.66635	-1.43502
-0.6643	-1.91031	-0.66585	-1.43475
-0.6638	-1.91205	-0.66534	-1.43292
-0.66329	-1.91337	-0.66484	-1.42966
-0.66279	-1.90931	-0.66434	-1.42605
-0.66228	-1.9084	-0.66385	-1.42277
-0.66178	-1.90598	-0.66335	-1.42032
-0.66129	-1.89589	-0.66285	-1.41907
-0.66079	-1.88326	-0.66235	-1.41952
-0.66029	-1.87905	-0.66185	-1.42107
-0.65979	-1.88066	-0.66135	-1.42438
-0.65929	-1.88069	-0.66085	-1.42725
-0.6588	-1.88124	-0.66035	-1.42997
-0.6583	-1.87913	-0.65984	-1.43139
-0.65779	-1.87472	-0.65934	-1.43091
-0.65729	-1.87495	-0.65883	-1.42906
-0.65678	-1.87477	-0.65834	-1.42476
-0.65628	-1.87595	-0.65784	-1.4197
-0.65579	-1.87917	-0.65733	-1.41442
-0.65528	-1.88024	-0.65683	-1.41005
-0.65478	-1.88095	-0.65633	-1.40791
-0.65427	-1.87962	-0.65583	-1.40719
-0.65377	-1.87625	-0.65533	-1.40728
-0.65328	-1.87513	-0.65482	-1.40701
-0.65277	-1.87224	-0.65432	-1.40715
-0.65227	-1.87216	-0.65382	-1.40695
-0.65177	-1.8715	-0.65333	-1.40644
-0.65128	-1.86876	-0.65283	-1.40559
-0.65078	-1.86665	-0.65233	-1.40507
-0.65028	-1.86799	-0.65183	-1.4045
-0.64978	-1.86773	-0.65132	-1.40321
-0.64928	-1.86653	-0.65082	-1.40115
-0.64878	-1.86305	-0.65032	-1.39918
-0.64827	-1.86277	-0.64982	-1.39908
-0.64778	-1.86783	-0.64932	-1.39952
-0.64727	-1.87633	-0.64881	-1.4002
-0.64676	-1.88381	-0.64831	-1.40118
-0.64626	-1.89484	-0.64781	-1.40227
-0.64576	-1.89772	-0.6473	-1.40201
-0.64526	-1.89976	-0.6468	-1.40164
-0.64476	-1.89457	-0.6463	-1.39971
-0.64425	-1.88068	-0.64579	-1.39664
-0.64375	-1.86166	-0.64528	-1.3943
-0.64324	-1.84642	-0.64478	-1.39307
-0.64273	-1.84133	-0.64428	-1.39283
-0.64224	-1.83565	-0.64379	-1.39218
-0.64174	-1.83601	-0.64329	-1.39237
-0.64124	-1.83424	-0.64279	-1.39199
-0.64074	-1.83017	-0.64229	-1.39192
-0.64024	-1.81601	-0.64179	-1.39118
-0.63975	-1.8146	-0.64129	-1.38959
-0.63925	-1.82535	-0.64079	-1.38767
-0.63875	-1.83302	-0.64028	-1.38586
-0.63825	-1.82887	-0.63978	-1.38437
-0.63774	-1.83004	-0.63929	-1.38348
-0.63723	-1.83137	-0.63879	-1.3827
-0.63674	-1.83718	-0.63829	-1.38169
-0.63624	-1.84398	-0.63778	-1.38055
-0.63574	-1.8509	-0.63728	-1.37908
-0.63523	-1.85982	-0.63677	-1.37796
-0.63473	-1.86703	-0.63627	-1.37651
-0.63423	-1.86777	-0.63577	-1.37535
-0.63373	-1.85127	-0.63526	-1.37392
-0.63323	-1.83373	-0.63476	-1.37287
-0.63272	-1.82869	-0.63427	-1.37252
-0.63223	-1.827	-0.63378	-1.37233
-0.63173	-1.82201	-0.63328	-1.37187
-0.63124	-1.81846	-0.63278	-1.37124
-0.63074	-1.81168	-0.63227	-1.37035
-0.63024	-1.79879	-0.63177	-1.36904
-0.62973	-1.79209	-0.63127	-1.36857
-0.62923	-1.79422	-0.63077	-1.36721
-0.62874	-1.80214	-0.63027	-1.36608
-0.62823	-1.8203	-0.62976	-1.36565
-0.62773	-1.82037	-0.62926	-1.36539
-0.62722	-1.81076	-0.62876	-1.36499
-0.62672	-1.80189	-0.62826	-1.36486
-0.62622	-1.80532	-0.62775	-1.36422
-0.62572	-1.80855	-0.62725	-1.36312
-0.62522	-1.81749	-0.62675	-1.36235
-0.62472	-1.81987	-0.62624	-1.36125
-0.62421	-1.82081	-0.62574	-1.36109
-0.6237	-1.81328	-0.62524	-1.36122
-0.6232	-1.80142	-0.62474	-1.36148
-0.6227	-1.79809	-0.62424	-1.36176
-0.62221	-1.80019	-0.62374	-1.36171
-0.62171	-1.80132	-0.62324	-1.36204
-0.62121	-1.80141	-0.62275	-1.36164
-0.62071	-1.79679	-0.62225	-1.36134
-0.62021	-1.79061	-0.62175	-1.36019
-0.61971	-1.78855	-0.62124	-1.35853
-0.61921	-1.78854	-0.62074	-1.35701
-0.61871	-1.78892	-0.62023	-1.35591
-0.6182	-1.79336	-0.61974	-1.35534
-0.6177	-1.79646	-0.61924	-1.35515
-0.6172	-1.79479	-0.61873	-1.35506
-0.6167	-1.78626	-0.61823	-1.35467
-0.6162	-1.77594	-0.61772	-1.35437
-0.61569	-1.77658	-0.61723	-1.3538
-0.61519	-1.77516	-0.61672	-1.35206
-0.61469	-1.7749	-0.61622	-1.35007
-0.61419	-1.76933	-0.61572	-1.34829
-0.61369	-1.75708	-0.61521	-1.34673
-0.61318	-1.74448	-0.61472	-1.34621
-0.61268	-1.73623	-0.61422	-1.34621
-0.6122	-1.72564	-0.61372	-1.34633
-0.6117	-1.71937	-0.61322	-1.34673
-0.6112	-1.72116	-0.61271	-1.34714
-0.6107	-1.72175	-0.61221	-1.34803
-0.61019	-1.73438	-0.61172	-1.34799
-0.60969	-1.75257	-0.61121	-1.34689
-0.60919	-1.76237	-0.61071	-1.34498
-0.60869	-1.76732	-0.61019	-1.34266
-0.60818	-1.76647	-0.60969	-1.34
-0.60767	-1.75675	-0.6092	-1.33816
-0.60717	-1.7482	-0.60869	-1.33607
-0.60667	-1.74005	-0.60819	-1.33398
-0.60617	-1.73616	-0.60769	-1.33256
-0.60567	-1.72547	-0.60718	-1.33137
-0.60517	-1.71646	-0.60667	-1.33072
-0.60466	-1.70734	-0.60617	-1.33011
-0.60415	-1.70261	-0.60567	-1.32967
-0.60365	-1.69834	-0.60517	-1.32813
-0.60315	-1.69473	-0.60468	-1.32598
-0.60265	-1.69185	-0.60418	-1.32345
-0.60216	-1.69279	-0.60369	-1.32065
-0.60166	-1.69215	-0.60318	-1.31744
-0.60117	-1.68959	-0.60268	-1.31491
-0.60067	-1.68852	-0.60218	-1.3132
-0.60017	-1.69303	-0.60168	-1.31168
-0.59967	-1.70108	-0.60118	-1.31197
-0.59916	-1.70841	-0.60067	-1.31216
-0.59866	-1.70624	-0.60017	-1.31279
-0.59815	-1.70512	-0.59967	-1.31301
-0.59766	-1.70201	-0.59917	-1.31287
-0.59715	-1.70098	-0.59867	-1.3116
-0.59666	-1.69857	-0.59817	-1.30946
-0.59616	-1.69116	-0.59767	-1.3063
-0.59566	-1.68015	-0.59716	-1.30272
-0.59515	-1.67647	-0.59666	-1.29965
-0.59465	-1.67481	-0.59616	-1.29691
-0.59415	-1.67627	-0.59566	-1.29568
-0.59364	-1.67763	-0.59516	-1.29484
-0.59315	-1.68133	-0.59467	-1.29448
-0.59265	-1.68935	-0.59417	-1.29392
-0.59216	-1.70157	-0.59367	-1.29361
-0.59166	-1.70281	-0.59316	-1.29298
-0.59116	-1.69663	-0.59266	-1.29189
-0.59066	-1.67498	-0.59216	-1.29116
-0.59016	-1.64788	-0.59166	-1.29028
-0.58966	-1.63861	-0.59115	-1.28963
-0.58915	-1.63874	-0.59065	-1.28871
-0.58865	-1.63889	-0.59015	-1.2876
-0.58814	-1.6377	-0.58965	-1.2861
-0.58764	-1.6365	-0.58915	-1.28548
-0.58714	-1.63472	-0.58865	-1.28543
-0.58664	-1.63533	-0.58814	-1.28522
-0.58613	-1.6411	-0.58764	-1.28521
-0.58564	-1.64631	-0.58714	-1.28497
-0.58513	-1.644	-0.58663	-1.28413
-0.58463	-1.64201	-0.58613	-1.28278
-0.58412	-1.64115	-0.58563	-1.2808
-0.58362	-1.63983	-0.58514	-1.27726
-0.58313	-1.6391	-0.58464	-1.27377
-0.58263	-1.63708	-0.58414	-1.27033
-0.58213	-1.63733	-0.58364	-1.26805
-0.58163	-1.63644	-0.58314	-1.26713
-0.58113	-1.63778	-0.58264	-1.26659
-0.58063	-1.6424	-0.58214	-1.26477
-0.58014	-1.64502	-0.58163	-1.26213
-0.57964	-1.64237	-0.58113	-1.25869
-0.57913	-1.63896	-0.58063	-1.2551
-0.57862	-1.63872	-0.58013	-1.25163
-0.57812	-1.64326	-0.57963	-1.2477
-0.57763	-1.64469	-0.57912	-1.24572
-0.57712	-1.64098	-0.57862	-1.24583
-0.57662	-1.63647	-0.57812	-1.24597
-0.57612	-1.63244	-0.57762	-1.24722
-0.57561	-1.62237	-0.57711	-1.25071
-0.57511	-1.61901	-0.57661	-1.25399
-0.57461	-1.61038	-0.57611	-1.25417
-0.57411	-1.60414	-0.57561	-1.25366
-0.57361	-1.59444	-0.57512	-1.25163
-0.57312	-1.59272	-0.57462	-1.24712
-0.57262	-1.59066	-0.57412	-1.24129
-0.57212	-1.59554	-0.57361	-1.23533
-0.57162	-1.59878	-0.57311	-1.23011
-0.57112	-1.60148	-0.57261	-1.22698
-0.57062	-1.59188	-0.57211	-1.22585
-0.57011	-1.57902	-0.5716	-1.22527
-0.56961	-1.5755	-0.5711	-1.22495
-0.56911	-1.57247	-0.5706	-1.22414
-0.56861	-1.57037	-0.5701	-1.22231
-0.5681	-1.56979	-0.5696	-1.2202
-0.5676	-1.57494	-0.56909	-1.21755
-0.5671	-1.58184	-0.56859	-1.21352
-0.5666	-1.5809	-0.56808	-1.20989
-0.56609	-1.58076	-0.56757	-1.20684
-0.56559	-1.57736	-0.56707	-1.20486
-0.56508	-1.57593	-0.56656	-1.2044
-0.56457	-1.57233	-0.56607	-1.20425
-0.56407	-1.57281	-0.56558	-1.20393
-0.56358	-1.57769	-0.56508	-1.203
-0.56308	-1.57948	-0.56458	-1.2019
-0.56258	-1.57168	-0.56408	-1.20026
-0.56208	-1.56817	-0.56358	-1.19887
-0.56158	-1.56566	-0.56308	-1.1964
-0.56109	-1.56365	-0.56257	-1.1935
-0.56059	-1.56212	-0.56207	-1.19057
-0.56008	-1.56309	-0.56156	-1.18849
-0.55957	-1.56405	-0.56106	-1.18751
-0.55907	-1.56838	-0.56057	-1.18662
-0.55857	-1.57156	-0.56007	-1.18629
-0.55807	-1.56956	-0.55956	-1.18541
-0.55757	-1.56995	-0.55906	-1.1852
-0.55707	-1.57294	-0.55856	-1.18484
-0.55657	-1.57407	-0.55806	-1.18356
-0.55607	-1.57544	-0.55756	-1.18075
-0.55557	-1.57573	-0.55705	-1.1774
-0.55506	-1.57628	-0.55655	-1.17408
-0.55456	-1.5718	-0.55606	-1.17169
-0.55406	-1.55815	-0.55556	-1.17006
-0.55357	-1.54543	-0.55506	-1.1688
-0.55307	-1.53437	-0.55456	-1.16887
-0.55257	-1.52294	-0.55406	-1.16864
-0.55207	-1.52446	-0.55355	-1.16894
-0.55157	-1.52237	-0.55305	-1.16861
-0.55107	-1.52217	-0.55255	-1.16828
-0.55057	-1.51396	-0.55204	-1.16625
-0.55007	-1.51204	-0.55154	-1.16345
-0.54956	-1.52795	-0.55103	-1.16024
-0.54906	-1.54411	-0.55054	-1.15657
-0.54855	-1.54293	-0.55004	-1.1529
-0.54805	-1.54174	-0.54954	-1.14996
-0.54755	-1.5308	-0.54903	-1.14758
-0.54705	-1.52008	-0.54853	-1.14562
-0.54655	-1.52005	-0.54802	-1.14436
-0.54604	-1.52069	-0.54751	-1.14327
-0.54553	-1.52192	-0.54702	-1.14291
-0.54503	-1.52445	-0.54652	-1.14196
-0.54453	-1.53165	-0.54602	-1.13968
-0.54404	-1.53538	-0.54552	-1.13735
-0.54354	-1.53351	-0.54502	-1.13602
-0.54304	-1.53412	-0.54452	-1.13582
-0.54254	-1.53649	-0.54403	-1.1355
-0.54204	-1.53748	-0.54353	-1.13472
-0.54154	-1.53437	-0.54302	-1.13338
-0.54104	-1.52631	-0.54251	-1.13157
-0.54054	-1.52537	-0.54201	-1.1297
-0.54003	-1.52667	-0.54151	-1.12855
-0.53953	-1.52679	-0.54101	-1.12719
-0.53903	-1.52484	-0.54051	-1.12582
-0.53853	-1.51785	-0.54	-1.12425
-0.53803	-1.51224	-0.5395	-1.12269
-0.53753	-1.50256	-0.539	-1.12126
-0.53702	-1.49651	-0.5385	-1.11886
-0.53652	-1.48966	-0.538	-1.11593
-0.53602	-1.48981	-0.53749	-1.11292
-0.53551	-1.48758	-0.53699	-1.11019
-0.53501	-1.48354	-0.5365	-1.10784
-0.53451	-1.46776	-0.536	-1.10595
-0.53402	-1.46169	-0.5355	-1.10319
-0.53353	-1.46433	-0.535	-1.10078
-0.53303	-1.46498	-0.53449	-1.09906
-0.53253	-1.46546	-0.53399	-1.09805
-0.53202	-1.47498	-0.53349	-1.09834
-0.53152	-1.4863	-0.53299	-1.09811
-0.53102	-1.49168	-0.53248	-1.09856
-0.53051	-1.50308	-0.53197	-1.09788
-0.53	-1.51305	-0.53147	-1.09751
-0.5295	-1.51013	-0.53097	-1.09638
-0.529	-1.50916	-0.53047	-1.09541
-0.5285	-1.49605	-0.52997	-1.09321
-0.528	-1.48302	-0.52946	-1.09035
-0.5275	-1.47646	-0.52896	-1.08755
-0.52699	-1.48023	-0.52845	-1.08498
-0.52648	-1.47816	-0.52794	-1.08281
-0.52598	-1.47872	-0.52744	-1.08072
-0.52547	-1.47294	-0.52694	-1.07943
-0.52496	-1.47141	-0.52644	-1.07732
-0.52446	-1.46908	-0.52594	-1.07498
-0.52396	-1.46608	-0.52544	-1.07227
-0.52346	-1.45552	-0.52494	-1.06947
-0.52296	-1.45477	-0.52445	-1.06615
-0.52246	-1.46257	-0.52394	-1.06249
-0.52197	-1.4726	-0.52344	-1.05934
-0.52147	-1.47581	-0.52293	-1.05773
-0.52096	-1.47728	-0.52243	-1.05811
-0.52045	-1.47684	-0.52193	-1.05925
-0.51995	-1.46295	-0.52143	-1.06198
-0.51945	-1.44702	-0.52093	-1.0621
-0.51895	-1.44142	-0.52043	-1.0612
-0.51845	-1.43839	-0.51993	-1.05983
-0.51795	-1.43166	-0.51943	-1.05833
-0.51745	-1.42452	-0.51893	-1.0556
-0.51695	-1.41573	-0.51843	-1.05286
-0.51645	-1.41574	-0.51792	-1.0503
-0.51595	-1.42037	-0.51742	-1.04805
-0.51544	-1.42846	-0.51693	-1.04613
-0.51495	-1.42858	-0.51643	-1.04421
-0.51445	-1.42858	-0.51593	-1.04157
-0.51396	-1.42828	-0.51543	-1.03809
-0.51346	-1.42852	-0.51493	-1.03482
-0.51296	-1.43222	-0.51443	-1.03093
-0.51245	-1.43354	-0.51393	-1.02767
-0.51195	-1.42366	-0.51343	-1.02482
-0.51146	-1.41298	-0.51292	-1.02175
-0.51096	-1.41557	-0.51241	-1.01968
-0.51045	-1.41905	-0.51191	-1.01843
-0.50994	-1.42579	-0.51141	-1.01725
-0.50944	-1.42449	-0.51092	-1.01566
-0.50894	-1.42166	-0.51041	-1.01442
-0.50844	-1.41445	-0.50991	-1.01313
-0.50794	-1.41437	-0.5094	-1.01162
-0.50744	-1.41913	-0.5089	-1.00995
-0.50693	-1.42069	-0.5084	-1.00838
-0.50643	-1.4221	-0.5079	-1.0065
-0.50593	-1.41834	-0.5074	-1.005
-0.50543	-1.41952	-0.5069	-1.00351
-0.50494	-1.41623	-0.50641	-1.0018
-0.50444	-1.40984	-0.50591	-1.00068
-0.50394	-1.3964	-0.5054	-0.99907
-0.50344	-1.38703	-0.5049	-0.99804
-0.50294	-1.38593	-0.5044	-0.99749
-0.50244	-1.38775	-0.5039	-0.99656
-0.50194	-1.3945	-0.5034	-0.99545
-0.50144	-1.3959	-0.5029	-0.99456
-0.50093	-1.39138	-0.5024	-0.99337
-0.50043	-1.38442	-0.5019	-0.99149
-0.49993	-1.37915	-0.50139	-0.98907
-0.49943	-1.37184	-0.50089	-0.98603
-0.49893	-1.36773	-0.50039	-0.98359
-0.49842	-1.36296	-0.49989	-0.98137
-0.49792	-1.35936	-0.49938	-0.97923
-0.49742	-1.36048	-0.49888	-0.97775
-0.49692	-1.36168	-0.49837	-0.97722
-0.49641	-1.36578	-0.49788	-0.9764
-0.49591	-1.36714	-0.49739	-0.97537
-0.49542	-1.37039	-0.49689	-0.97401
-0.49492	-1.37897	-0.49639	-0.972
-0.49443	-1.38641	-0.49588	-0.96982
-0.49393	-1.38422	-0.49538	-0.96785
-0.49342	-1.38382	-0.49488	-0.96637
-0.49292	-1.38295	-0.49438	-0.96447
-0.49243	-1.38434	-0.49387	-0.96311
-0.49192	-1.38832	-0.49337	-0.96138
-0.49142	-1.39355	-0.49287	-0.95953
-0.49091	-1.39208	-0.49236	-0.95754
-0.49041	-1.38889	-0.49187	-0.95556
-0.48991	-1.37594	-0.49137	-0.95343
-0.48941	-1.37056	-0.49086	-0.95164
-0.48891	-1.37479	-0.49036	-0.94984
-0.4884	-1.3764	-0.48985	-0.94797
-0.4879	-1.37591	-0.48935	-0.94705
-0.4874	-1.37229	-0.48884	-0.94593
-0.48689	-1.36503	-0.48834	-0.94492
-0.48639	-1.36515	-0.48784	-0.94442
-0.48588	-1.36201	-0.48735	-0.94319
-0.48539	-1.361	-0.48685	-0.94159
-0.48489	-1.35669	-0.48635	-0.94049
-0.48439	-1.35335	-0.48585	-0.93916
-0.48389	-1.35443	-0.48535	-0.93774
-0.48339	-1.35723	-0.48485	-0.93644
-0.48289	-1.35852	-0.48435	-0.93486
-0.48239	-1.34833	-0.48384	-0.93364
-0.48189	-1.33416	-0.48334	-0.93246
-0.48139	-1.32647	-0.48284	-0.93199
-0.48088	-1.3242	-0.48234	-0.93107
-0.48039	-1.32548	-0.48184	-0.93026
-0.47989	-1.33003	-0.48133	-0.92856
-0.47939	-1.33742	-0.48084	-0.92662
-0.47888	-1.33696	-0.48034	-0.9251
-0.47838	-1.33589	-0.47984	-0.92336
-0.47788	-1.33538	-0.47933	-0.92181
-0.47738	-1.33925	-0.47882	-0.92025
-0.47687	-1.343	-0.47833	-0.91957
-0.47637	-1.34184	-0.47783	-0.91867
-0.47588	-1.33972	-0.47733	-0.91814
-0.47538	-1.33569	-0.47684	-0.91695
-0.47489	-1.33098	-0.47633	-0.91558
-0.47439	-1.32281	-0.47583	-0.91436
-0.47388	-1.32077	-0.47534	-0.91248
-0.47338	-1.32286	-0.47483	-0.90993
-0.47288	-1.3248	-0.47433	-0.90769
-0.47238	-1.32474	-0.47382	-0.90535
-0.47188	-1.31825	-0.47332	-0.90325
-0.47137	-1.30696	-0.47282	-0.90249
-0.47087	-1.30755	-0.47232	-0.90241
-0.47037	-1.31247	-0.47181	-0.90253
-0.46987	-1.32632	-0.47131	-0.90282
-0.46937	-1.33855	-0.47081	-0.90292
-0.46886	-1.33686	-0.4703	-0.90281
-0.46836	-1.33974	-0.4698	-0.90272
-0.46786	-1.33313	-0.4693	-0.90096
-0.46735	-1.32868	-0.4688	-0.89858
-0.46685	-1.31668	-0.4683	-0.89636
-0.46635	-1.30979	-0.4678	-0.89321
-0.46586	-1.30148	-0.46731	-0.89035
-0.46536	-1.30047	-0.4668	-0.88755
-0.46487	-1.30594	-0.4663	-0.88526
-0.46437	-1.31222	-0.4658	-0.88322
-0.46386	-1.311	-0.4653	-0.88139
-0.46336	-1.3079	-0.4648	-0.87981
-0.46286	-1.29929	-0.4643	-0.87777
-0.46236	-1.29693	-0.46379	-0.87666
-0.46185	-1.29433	-0.46329	-0.87592
-0.46135	-1.29544	-0.46279	-0.87438
-0.46085	-1.29684	-0.46229	-0.87275
-0.46035	-1.2975	-0.46179	-0.87102
-0.45985	-1.29813	-0.46128	-0.86872
-0.45935	-1.29902	-0.46078	-0.86722
-0.45885	-1.29952	-0.46028	-0.86569
-0.45835	-1.29487	-0.45977	-0.86393
-0.45784	-1.28518	-0.45927	-0.863
-0.45734	-1.27692	-0.45878	-0.86217
-0.45684	-1.27482	-0.45828	-0.8616
-0.45634	-1.27489	-0.45779	-0.86073
-0.45584	-1.27643	-0.45728	-0.85989
-0.45535	-1.27697	-0.45678	-0.85814
-0.45485	-1.27459	-0.45628	-0.85703
-0.45434	-1.26992	-0.45578	-0.85498
-0.45385	-1.26848	-0.45528	-0.85229
-0.45335	-1.26616	-0.45477	-0.84988
-0.45284	-1.26192	-0.45426	-0.84752
-0.45234	-1.26083	-0.45376	-0.84541
-0.45183	-1.26823	-0.45326	-0.84358
-0.45133	-1.27185	-0.45276	-0.84242
-0.45083	-1.26908	-0.45226	-0.84179
-0.45032	-1.2672	-0.45175	-0.84166
-0.44982	-1.26463	-0.45125	-0.84161
-0.44932	-1.25909	-0.45075	-0.84151
-0.44881	-1.25334	-0.45024	-0.84064
-0.44832	-1.24689	-0.44973	-0.83928
-0.44781	-1.24327	-0.44923	-0.83785
-0.4473	-1.24133	-0.44874	-0.83638
-0.4468	-1.24208	-0.44824	-0.83501
-0.44631	-1.24168	-0.44774	-0.83303
-0.44581	-1.2418	-0.44724	-0.83118
-0.44531	-1.24147	-0.44674	-0.82969
-0.44481	-1.2414	-0.44624	-0.8283
-0.44431	-1.24341	-0.44574	-0.82675
-0.44381	-1.248	-0.44524	-0.82567
-0.44331	-1.25034	-0.44474	-0.82405
-0.44282	-1.24938	-0.44423	-0.82218
-0.44231	-1.2432	-0.44374	-0.82056
-0.4418	-1.23334	-0.44324	-0.81858
-0.4413	-1.22915	-0.44273	-0.81676
-0.44081	-1.22593	-0.44223	-0.81407
-0.44031	-1.22747	-0.44172	-0.81123
-0.43981	-1.22737	-0.44122	-0.809
-0.4393	-1.23377	-0.44072	-0.8069
-0.4388	-1.24334	-0.44022	-0.80475
-0.4383	-1.24814	-0.43972	-0.80311
-0.43779	-1.2529	-0.43923	-0.8018
-0.4373	-1.25188	-0.43873	-0.79966
-0.4368	-1.24975	-0.43823	-0.79773
-0.43631	-1.24403	-0.43773	-0.79624
-0.43581	-1.23742	-0.43723	-0.79455
-0.43531	-1.23212	-0.43672	-0.79287
-0.43481	-1.22892	-0.43622	-0.79126
-0.43431	-1.2184	-0.43572	-0.78949
-0.43381	-1.20396	-0.43522	-0.78832
-0.4333	-1.19696	-0.43471	-0.7874
-0.4328	-1.19889	-0.43422	-0.78666
-0.43229	-1.20371	-0.43372	-0.78652
-0.4318	-1.21188	-0.43321	-0.7859
-0.4313	-1.21115	-0.43271	-0.78619
-0.4308	-1.21091	-0.43221	-0.786
-0.43029	-1.20897	-0.43171	-0.78603
-0.42979	-1.20787	-0.4312	-0.78582
-0.42929	-1.20674	-0.43069	-0.78556
-0.42879	-1.20734	-0.43019	-0.78532
-0.42828	-1.20716	-0.42969	-0.78496
-0.42777	-1.20811	-0.4292	-0.78415
-0.42727	-1.20978	-0.4287	-0.78257
-0.42678	-1.21136	-0.42821	-0.77936
-0.42629	-1.21047	-0.42771	-0.7755
-0.42579	-1.20393	-0.4272	-0.77172
-0.42529	-1.19525	-0.42671	-0.76818
-0.42479	-1.19101	-0.42621	-0.76509
-0.42429	-1.18631	-0.4257	-0.76153
-0.42379	-1.17371	-0.42519	-0.75798
-0.42329	-1.1598	-0.42469	-0.75532
-0.42278	-1.15563	-0.42419	-0.75348
-0.42227	-1.1563	-0.42369	-0.75131
-0.42177	-1.16191	-0.42319	-0.74954
-0.42127	-1.16631	-0.42269	-0.74808
-0.42078	-1.16381	-0.42218	-0.74635
-0.42027	-1.16444	-0.42168	-0.74553
-0.41977	-1.16969	-0.42118	-0.74449
-0.41927	-1.18067	-0.42068	-0.74375
-0.41877	-1.18814	-0.42017	-0.74269
-0.41827	-1.1926	-0.41967	-0.74192
-0.41777	-1.19271	-0.41918	-0.7405
-0.41727	-1.18972	-0.41868	-0.73902
-0.41677	-1.18695	-0.41818	-0.73741
-0.41627	-1.18799	-0.41768	-0.73534
-0.41577	-1.18827	-0.41718	-0.73285
-0.41527	-1.19097	-0.41668	-0.73002
-0.41477	-1.19493	-0.41618	-0.72648
-0.41427	-1.19764	-0.41568	-0.72305
-0.41377	-1.19541	-0.41517	-0.72051
-0.41326	-1.18581	-0.41467	-0.71774
-0.41276	-1.1651	-0.41416	-0.71551
-0.41226	-1.15429	-0.41366	-0.71369
-0.41176	-1.15177	-0.41315	-0.71177
-0.41126	-1.15015	-0.41265	-0.70992
-0.41075	-1.1454	-0.41215	-0.70861
-0.41025	-1.14134	-0.41165	-0.70617
-0.40975	-1.13046	-0.41114	-0.70324
-0.40925	-1.11689	-0.41063	-0.70059
-0.40874	-1.11816	-0.41013	-0.69814
-0.40823	-1.123	-0.40964	-0.69696
-0.40773	-1.13473	-0.40915	-0.69538
-0.40724	-1.14032	-0.40864	-0.69386
-0.40674	-1.13948	-0.40814	-0.69268
-0.40624	-1.1392	-0.40764	-0.69155
-0.40574	-1.13907	-0.40714	-0.69059
-0.40524	-1.13597	-0.40665	-0.68919
-0.40474	-1.13455	-0.40614	-0.68751
-0.40424	-1.12916	-0.40564	-0.68483
-0.40374	-1.11391	-0.40513	-0.6823
-0.40323	-1.09647	-0.40463	-0.68017
-0.40273	-1.09379	-0.40414	-0.67796
-0.40223	-1.09483	-0.40363	-0.67534
-0.40174	-1.09562	-0.40313	-0.67321
-0.40124	-1.09489	-0.40262	-0.67194
-0.40073	-1.09496	-0.40212	-0.67144
-0.40023	-1.09344	-0.40162	-0.67153
-0.39972	-1.09296	-0.40112	-0.6719
-0.39922	-1.08867	-0.40062	-0.67283
-0.39872	-1.08035	-0.40012	-0.67286
-0.39822	-1.06612	-0.39963	-0.67218
-0.39773	-1.05583	-0.39913	-0.67121
-0.39723	-1.0562	-0.39863	-0.66988
-0.39673	-1.05702	-0.39813	-0.66691
-0.39624	-1.05883	-0.39763	-0.66384
-0.39574	-1.05877	-0.39712	-0.6607
-0.39524	-1.05935	-0.39662	-0.65747
-0.39473	-1.05755	-0.39611	-0.65439
-0.39423	-1.05701	-0.39561	-0.65187
-0.39372	-1.05297	-0.39511	-0.6497
-0.39322	-1.05054	-0.39461	-0.64762
-0.39272	-1.04974	-0.39411	-0.64585
-0.39222	-1.04754	-0.39361	-0.64363
-0.39171	-1.04086	-0.39311	-0.64204
-0.39121	-1.03964	-0.3926	-0.64045
-0.39071	-1.03873	-0.3921	-0.63847
-0.39021	-1.0406	-0.39159	-0.6367
-0.38971	-1.04092	-0.39108	-0.63529
-0.3892	-1.03847	-0.39058	-0.6346
-0.38869	-1.03068	-0.39009	-0.63371
-0.38819	-1.02605	-0.3896	-0.63235
-0.3877	-1.0268	-0.3891	-0.62981
-0.3872	-1.02655	-0.38859	-0.62641
-0.38671	-1.02664	-0.38809	-0.62286
-0.3862	-1.02649	-0.3876	-0.61948
-0.3857	-1.02447	-0.3871	-0.61532
-0.38521	-1.01979	-0.38659	-0.61176
-0.38471	-1.01387	-0.38608	-0.60846
-0.38421	-1.01163	-0.38558	-0.60528
-0.3837	-1.00255	-0.38508	-0.60374
-0.38319	-0.99211	-0.38458	-0.60167
-0.3827	-0.98855	-0.38408	-0.59943
-0.38219	-0.98258	-0.38357	-0.59707
-0.38169	-0.97921	-0.38307	-0.59464
-0.38119	-0.97957	-0.38257	-0.59196
-0.38069	-0.9795	-0.38207	-0.58993
-0.38018	-0.97477	-0.38157	-0.58734
-0.37969	-0.96819	-0.38106	-0.58468
-0.37918	-0.95674	-0.38056	-0.58308
-0.37868	-0.94196	-0.38007	-0.58133
-0.37819	-0.93493	-0.37957	-0.57975
-0.37769	-0.92623	-0.37907	-0.57834
-0.37719	-0.92155	-0.37856	-0.57648
-0.37669	-0.92453	-0.37806	-0.57442
-0.37619	-0.92418	-0.37756	-0.5725
-0.37569	-0.92364	-0.37706	-0.57005
-0.37518	-0.92334	-0.37656	-0.56828
-0.37468	-0.92198	-0.37606	-0.56733
-0.37418	-0.92466	-0.37555	-0.56661
-0.37368	-0.92769	-0.37505	-0.56686
-0.37317	-0.93406	-0.37454	-0.56695
-0.37267	-0.93619	-0.37404	-0.56784
-0.37217	-0.93557	-0.37353	-0.56798
-0.37166	-0.93114	-0.37303	-0.56818
-0.37116	-0.91776	-0.37253	-0.56709
-0.37066	-0.90206	-0.37202	-0.5642
-0.37016	-0.88993	-0.37151	-0.55989
-0.36965	-0.87549	-0.37102	-0.55566
-0.36914	-0.86619	-0.37052	-0.55137
-0.36864	-0.86885	-0.37002	-0.54729
-0.36814	-0.86974	-0.36952	-0.54316
-0.36764	-0.87087	-0.36902	-0.53991
-0.36714	-0.86519	-0.36852	-0.53934
-0.36664	-0.8501	-0.36802	-0.53963
-0.36614	-0.8435	-0.36752	-0.54006
-0.36564	-0.84795	-0.36702	-0.54019
-0.36514	-0.85149	-0.36651	-0.53938
-0.36464	-0.85199	-0.36601	-0.53733
-0.36413	-0.85056	-0.36552	-0.53428
-0.36363	-0.84789	-0.36502	-0.52928
-0.36314	-0.84427	-0.36452	-0.52365
-0.36264	-0.84123	-0.36401	-0.51801
-0.36214	-0.82919	-0.36351	-0.51269
-0.36164	-0.8191	-0.36301	-0.50827
-0.36113	-0.8145	-0.3625	-0.50456
-0.36063	-0.81379	-0.362	-0.50149
-0.36013	-0.81113	-0.3615	-0.4989
-0.35963	-0.8108	-0.361	-0.49724
-0.35913	-0.81016	-0.3605	-0.49509
-0.35863	-0.80832	-0.36001	-0.49329
-0.35814	-0.8002	-0.35952	-0.49178
-0.35764	-0.78642	-0.35902	-0.49011
-0.35714	-0.77254	-0.35851	-0.48826
-0.35664	-0.76394	-0.35801	-0.48645
-0.35614	-0.75422	-0.35751	-0.48465
-0.35564	-0.74697	-0.357	-0.48166
-0.35514	-0.7417	-0.35649	-0.47926
-0.35463	-0.73994	-0.35599	-0.47676
-0.35413	-0.72985	-0.35549	-0.4733
-0.35363	-0.717	-0.35499	-0.46943
-0.35313	-0.70686	-0.3545	-0.4655
-0.35262	-0.69969	-0.35399	-0.4614
-0.35212	-0.69536	-0.35349	-0.45802
-0.35162	-0.69392	-0.35298	-0.45448
-0.35112	-0.69271	-0.35248	-0.45119
-0.35062	-0.68495	-0.35197	-0.44926
-0.35011	-0.68086	-0.35147	-0.44721
-0.34961	-0.67946	-0.35098	-0.44489
-0.34911	-0.68037	-0.35049	-0.44217
-0.34862	-0.67556	-0.34999	-0.43902
-0.34812	-0.66869	-0.34948	-0.43512
-0.34762	-0.65304	-0.34899	-0.43186
-0.34712	-0.63596	-0.34849	-0.42814
-0.34662	-0.62129	-0.34799	-0.42407
-0.34612	-0.61451	-0.34749	-0.42087
-0.34562	-0.60971	-0.34698	-0.41808
-0.34512	-0.60182	-0.34647	-0.41687
-0.34461	-0.59115	-0.34597	-0.41642
-0.34411	-0.58592	-0.34547	-0.41627
-0.34361	-0.579	-0.34497	-0.41497
-0.34311	-0.56787	-0.34447	-0.41278
-0.34261	-0.5583	-0.34397	-0.40943
-0.34211	-0.54265	-0.34347	-0.4051
-0.34161	-0.53459	-0.34296	-0.40081
-0.3411	-0.5319	-0.34246	-0.39643
-0.3406	-0.52004	-0.34196	-0.39204
-0.3401	-0.50477	-0.34146	-0.38879
-0.3396	-0.49128	-0.34096	-0.38582
-0.3391	-0.47961	-0.34046	-0.38218
-0.33861	-0.47982	-0.33996	-0.37941
-0.33811	-0.47816	-0.33946	-0.37622
-0.33761	-0.47812	-0.33896	-0.37263
-0.33711	-0.47505	-0.33846	-0.36911
-0.33661	-0.4708	-0.33796	-0.36563
-0.33611	-0.45386	-0.33746	-0.36182
-0.3356	-0.43592	-0.33695	-0.35867
-0.3351	-0.42635	-0.33645	-0.35586
-0.33459	-0.42311	-0.33594	-0.35228
-0.33409	-0.42113	-0.33544	-0.34929
-0.33359	-0.41939	-0.33494	-0.34534
-0.33309	-0.41139	-0.33444	-0.34158
-0.33259	-0.40204	-0.33393	-0.33855
-0.33208	-0.39331	-0.33343	-0.33542
-0.33158	-0.38487	-0.33292	-0.33187
-0.33108	-0.3748	-0.33242	-0.32889
-0.33057	-0.37129	-0.33192	-0.32658
-0.33006	-0.36227	-0.33143	-0.32409
-0.32956	-0.35017	-0.33093	-0.32169
-0.32907	-0.33209	-0.33043	-0.31897
-0.32857	-0.31849	-0.32993	-0.31579
-0.32807	-0.31395	-0.32943	-0.31254
-0.32757	-0.31166	-0.32893	-0.30972
-0.32707	-0.31034	-0.32843	-0.30586
-0.32658	-0.30915	-0.32793	-0.30247
-0.32608	-0.30876	-0.32742	-0.29909
-0.32557	-0.30199	-0.32692	-0.29549
-0.32507	-0.2967	-0.32642	-0.29276
-0.32456	-0.2938	-0.32592	-0.29045
-0.32406	-0.2836	-0.32542	-0.28788
-0.32356	-0.27393	-0.32491	-0.28518
-0.32306	-0.27071	-0.32441	-0.28357
-0.32256	-0.2653	-0.32391	-0.28116
-0.32206	-0.25539	-0.32341	-0.27887
-0.32156	-0.2561	-0.32291	-0.27582
-0.32106	-0.25323	-0.3224	-0.27208
-0.32055	-0.25251	-0.32191	-0.26841
-0.32005	-0.24776	-0.32141	-0.26342
-0.31956	-0.23557	-0.32091	-0.25768
-0.31906	-0.22282	-0.32042	-0.25259
-0.31856	-0.21753	-0.31991	-0.24813
-0.31806	-0.21305	-0.31941	-0.24357
-0.31756	-0.20566	-0.31892	-0.24029
-0.31706	-0.20085	-0.31841	-0.23703
-0.31657	-0.19771	-0.3179	-0.23386
-0.31606	-0.19274	-0.31739	-0.23121
-0.31556	-0.1857	-0.31689	-0.22897
-0.31505	-0.1826	-0.3164	-0.22596
-0.31455	-0.18225	-0.3159	-0.22235
-0.31405	-0.1816	-0.31539	-0.21894
-0.31355	-0.17686	-0.31489	-0.21552
-0.31304	-0.16699	-0.31438	-0.21347
-0.31254	-0.16347	-0.31388	-0.21015
-0.31204	-0.1655	-0.31338	-0.20464
-0.31154	-0.16726	-0.31287	-0.20029
-0.31104	-0.16767	-0.31238	-0.19766
-0.31053	-0.15893	-0.31188	-0.1949
-0.31003	-0.13757	-0.31138	-0.1919
-0.30954	-0.12802	-0.31088	-0.18942
-0.30904	-0.12888	-0.31038	-0.18548
-0.30854	-0.12698	-0.30988	-0.18209
-0.30804	-0.12137	-0.30938	-0.17872
-0.30754	-0.11234	-0.30888	-0.17491
-0.30704	-0.09913	-0.30838	-0.17128
-0.30654	-0.08552	-0.30787	-0.16902
-0.30603	-0.08357	-0.30737	-0.16708
-0.30553	-0.08061	-0.30687	-0.16513
-0.30503	-0.07962	-0.30637	-0.16147
-0.30453	-0.07321	-0.30587	-0.15778
-0.30403	-0.06464	-0.30537	-0.15498
-0.30353	-0.05715	-0.30487	-0.15069
-0.30303	-0.05491	-0.30437	-0.14522
-0.30252	-0.05417	-0.30386	-0.14008
-0.30202	-0.04962	-0.30335	-0.136
-0.30151	-0.03582	-0.30285	-0.1333
-0.30101	-0.02138	-0.30236	-0.13241
-0.30051	-0.01261	-0.30186	-0.12956
-0.30002	-0.00492	-0.30137	-0.1247
-0.29953	0.00948	-0.30086	-0.11864
-0.29903	0.02349	-0.30036	-0.11342
[truncated: 7,603 more rows]

## Sheet: Fig.3f
	with BTAB	error bar	without BTAB	error bar
NTs	1.02842	0.14806	0.78854	0.07462
NRs	0.34604	0.0109	0.28039	0.00443
NSs	0.22685	0.000346875	0.20556	0.00491

## Sheet: Fig.3e
	FE	error bar	yield rate	error bar
NTS	80.8943	1.01822	0.74457	0.02636
NRS	77.1161	1.15145	0.72595	0.02103
NSS	73.0881	0.11176	0.68165	0.00104

## Sheet: Fig.3d
	FE	error bar	Yield rate	error bar
blank	60.7427	5.66751	0.56651	0.05286
TMAB	48.8149	7.57898	0.44772	0.05773
BTAB	79.4318	3.3273	0.73896	0.02986
OTAB	58.9421	3.56365	0.54972	0.03324

## Sheet: Fig.3g
0	-2.11833
5.55556e-05	-2.1165
0.000111111	-2.11341
0.000166667	-2.11253
0.000222222	-2.11355
0.000277778	-2.11519
0.000333333	-2.11715
0.000388889	-2.12051
0.000444444	-2.12454
0.0005	-2.12717
0.000555556	-2.12699
0.000611111	-2.12439
0.000666667	-2.11582
0.000722222	-2.10733
0.000777778	-2.10417
0.000833333	-2.10483
0.000888889	-2.10543
0.000944444	-2.10729
0.001	-2.10972
0.00106	-2.11222
0.00111	-2.11515
0.00117	-2.11863
0.00122	-2.12183
0.00128	-2.12425
0.00133	-2.12736
0.00139	-2.13086
0.00144	-2.133
0.0015	-2.13293
0.00156	-2.12858
0.00161	-2.11417
0.00167	-2.09802
0.00172	-2.08966
0.00178	-2.08682
0.00183	-2.08736
0.00189	-2.08818
0.00194	-2.08984
0.002	-2.09114
0.00206	-2.09226
0.00211	-2.09297
0.00217	-2.0932
0.00222	-2.09399
0.00228	-2.09624
0.00233	-2.09936
0.00239	-2.10164
0.00244	-2.1035
0.0025	-2.10613
0.00256	-2.10806
0.00261	-2.1087
0.00267	-2.10916
0.00272	-2.11055
0.00278	-2.11289
0.00283	-2.11606
0.00289	-2.1207
0.00294	-2.12457
0.003	-2.12606
0.00306	-2.12634
0.00311	-2.1261
0.00317	-2.12393
0.00322	-2.12165
0.00328	-2.12143
0.00333	-2.12151
0.00339	-2.12172
0.00344	-2.12316
0.0035	-2.12703
0.00356	-2.13081
0.00361	-2.13029
0.00367	-2.12801
0.00372	-2.12537
0.00378	-2.12618
0.00383	-2.12709
0.00389	-2.13016
0.00394	-2.1334
0.004	-2.13497
0.00406	-2.1345
0.00411	-2.13147
0.00417	-2.12707
0.00422	-2.12561
0.00428	-2.12458
0.00433	-2.12504
0.00439	-2.12663
0.00444	-2.12738
0.0045	-2.12809
0.00456	-2.12872
0.00461	-2.13382
0.00467	-2.13925
0.00472	-2.14189
0.00478	-2.14335
0.00483	-2.14439
0.00489	-2.14376
0.00494	-2.13624
0.005	-2.12133
0.00506	-2.11286
0.00511	-2.11289
0.00517	-2.11331
0.00522	-2.11412
0.00528	-2.1149
0.00533	-2.11513
0.00539	-2.10502
0.00544	-2.09147
0.0055	-2.08742
0.00556	-2.0875
0.00561	-2.08786
0.00567	-2.08943
0.00572	-2.09261
0.00578	-2.09644
0.00583	-2.09943
0.00589	-2.10373
0.00594	-2.10777
0.006	-2.10911
0.00606	-2.1117
0.00611	-2.11654
0.00617	-2.12045
0.00622	-2.12251
0.00628	-2.12436
0.00633	-2.12643
0.00639	-2.12766
0.00644	-2.12825
0.0065	-2.13054
0.00656	-2.13478
0.00661	-2.13568
0.00667	-2.13605
0.00672	-2.13647
0.00678	-2.13807
0.00683	-2.13982
0.00689	-2.14327
0.00694	-2.14683
0.007	-2.14801
0.00706	-2.14955
0.00711	-2.15152
0.00717	-2.15252
0.00722	-2.15264
0.00728	-2.15247
0.00733	-2.15246
0.00739	-2.15257
0.00744	-2.15261
0.0075	-2.14858
0.00756	-2.14414
0.00761	-2.1437
0.00767	-2.14383
0.00772	-2.14499
0.00778	-2.14942
0.00783	-2.15487
0.00789	-2.15808
0.00794	-2.15892
0.008	-2.15932
0.00806	-2.15964
0.00811	-2.16089
0.00817	-2.16188
0.00822	-2.16289
0.00828	-2.16446
0.00833	-2.16566
0.00839	-2.16659
0.00844	-2.16872
0.0085	-2.17108
0.00856	-2.17289
0.00861	-2.17231
0.00867	-2.17029
0.00872	-2.16554
0.00878	-2.1626
0.00883	-2.16261
0.00889	-2.16294
0.00894	-2.16305
0.009	-2.16048
0.00906	-2.15735
0.00911	-2.15796
0.00917	-2.15858
0.00922	-2.1612
0.00928	-2.16222
0.00933	-2.16239
0.00939	-2.16279
0.00944	-2.16439
0.0095	-2.16599
0.00956	-2.16662
0.00961	-2.1698
0.00967	-2.17384
0.00972	-2.17519
0.00978	-2.17618
0.00983	-2.17917
0.00989	-2.1832
0.00994	-2.18537
0.01	-2.18765
0.01006	-2.18809
0.01011	-2.18733
0.01017	-2.18722
0.01022	-2.18798
0.01028	-2.18995
0.01033	-2.19014
0.01039	-2.18594
0.01044	-2.17126
0.0105	-2.14744
0.01056	-2.11905
0.01061	-2.0963
0.01067	-2.08616
0.01072	-2.08426
0.01078	-2.08529
0.01083	-2.08589
0.01089	-2.08659
0.01094	-2.08834
0.011	-2.09115
0.01106	-2.0932
0.01111	-2.09671
0.01117	-2.10072
0.01122	-2.10344
0.01128	-2.10603
0.01133	-2.10812
0.01139	-2.11138
0.01144	-2.11452
0.0115	-2.11443
0.01156	-2.11472
0.01161	-2.11478
0.01167	-2.1149
0.01172	-2.11454
0.01178	-2.11402
0.01183	-2.11384
0.01189	-2.11381
0.01194	-2.11604
0.012	-2.11953
0.01206	-2.12139
0.01211	-2.12305
0.01217	-2.12514
0.01222	-2.12728
0.01228	-2.12853
0.01233	-2.12899
0.01239	-2.12768
0.01244	-2.12694
0.0125	-2.12741
0.01256	-2.12898
0.01261	-2.13097
0.01267	-2.13375
0.01272	-2.13695
0.01278	-2.13888
0.01283	-2.14195
0.01289	-2.14492
0.01294	-2.14628
0.013	-2.14873
0.01306	-2.15193
0.01311	-2.15399
0.01317	-2.15403
0.01322	-2.1487
0.01328	-2.13197
0.01333	-2.11784
0.01339	-2.1155
0.01344	-2.11653
0.0135	-2.11808
0.01356	-2.1214
0.01361	-2.12379
0.01367	-2.12492
0.01372	-2.12787
0.01378	-2.13118
0.01383	-2.13269
0.01389	-2.13319
0.01394	-2.13354
0.014	-2.13352
0.01406	-2.13218
0.01411	-2.1309
0.01417	-2.13137
0.01422	-2.13236
0.01428	-2.13531
0.01433	-2.13923
0.01439	-2.14243
0.01444	-2.14489
0.0145	-2.1473
0.01456	-2.14902
0.01461	-2.14959
0.01467	-2.15116
0.01472	-2.15142
0.01478	-2.15015
0.01483	-2.14728
0.01489	-2.14451
0.01494	-2.14347
0.015	-2.14381
0.01506	-2.14374
0.01511	-2.14383
0.01517	-2.14384
0.01522	-2.14481
0.01528	-2.14551
0.01533	-2.14574
0.01539	-2.14727
0.01544	-2.15011
0.0155	-2.15269
0.01556	-2.15677
0.01561	-2.15722
0.01567	-2.15544
0.01572	-2.14419
0.01578	-2.12929
0.01583	-2.12334
0.01589	-2.1227
0.01594	-2.12248
0.016	-2.12269
0.01606	-2.12313
0.01611	-2.12507
0.01617	-2.12672
0.01622	-2.12688
0.01628	-2.12694
0.01633	-2.12713
0.01639	-2.12818
0.01644	-2.13138
0.0165	-2.13473
0.01656	-2.13589
0.01661	-2.13875
0.01667	-2.14205
0.01672	-2.14408
0.01678	-2.14823
0.01683	-2.14968
0.01689	-2.14825
0.01694	-2.14826
0.017	-2.14872
0.01706	-2.14887
0.01711	-2.14907
0.01717	-2.15013
0.01722	-2.15144
0.01728	-2.15226
0.01733	-2.15259
0.01739	-2.1543
0.01744	-2.15659
0.0175	-2.1582
0.01756	-2.16137
0.01761	-2.1659
0.01767	-2.16944
0.01772	-2.17352
0.01778	-2.17859
0.01783	-2.18442
0.01789	-2.18803
0.01794	-2.18788
0.018	-2.18745
0.01806	-2.18655
0.01811	-2.18556
0.01817	-2.18471
0.01822	-2.18334
0.01828	-2.18186
0.01833	-2.18212
0.01839	-2.18331
0.01844	-2.18522
0.0185	-2.18673
0.01856	-2.18956
0.01861	-2.1899
0.01867	-2.18274
0.01872	-2.16193
0.01878	-2.14083
0.01883	-2.13165
0.01889	-2.12988
0.01894	-2.13054
0.019	-2.13269
0.01906	-2.1362
0.01911	-2.1371
0.01917	-2.1374
0.01922	-2.13852
0.01928	-2.14018
0.01933	-2.14111
0.01939	-2.14257
0.01944	-2.14479
0.0195	-2.14625
0.01956	-2.14805
0.01961	-2.14987
0.01967	-2.1519
0.01972	-2.1524
0.01978	-2.15197
0.01983	-2.152
0.01989	-2.15344
0.01994	-2.15538
0.02	-2.15681
0.02006	-2.15968
0.02011	-2.16319
0.02017	-2.16586
0.02022	-2.1677
0.02028	-2.16984
0.02033	-2.17006
0.02039	-2.16465
0.02044	-2.15472
0.0205	-2.14801
0.02056	-2.14558
0.02061	-2.145
0.02067	-2.14557
0.02072	-2.14606
0.02078	-2.14652
0.02083	-2.14896
0.02089	-2.15342
0.02094	-2.15772
0.021	-2.1617
0.02106	-2.16605
0.02111	-2.16906
0.02117	-2.17006
0.02122	-2.17148
0.02128	-2.17218
0.02133	-2.17154
0.02139	-2.16872
0.02144	-2.16458
0.0215	-2.1632
0.02156	-2.16304
0.02161	-2.16249
0.02167	-2.16204
0.02172	-2.16071
0.02178	-2.15824
0.02183	-2.15537
0.02189	-2.15419
0.02194	-2.15447
0.022	-2.15526
0.02206	-2.15662
0.02211	-2.15766
0.02217	-2.1596
0.02222	-2.16177
0.02228	-2.16468
0.02233	-2.16839
0.02239	-2.16838
0.02244	-2.16697
0.0225	-2.16467
0.02256	-2.16423
0.02261	-2.16468
0.02267	-2.16647
0.02272	-2.16874
0.02278	-2.17106
0.02283	-2.17372
0.02289	-2.17503
0.02294	-2.17529
0.023	-2.17538
0.02306	-2.17619
0.02311	-2.17939
0.02317	-2.18291
0.02322	-2.18528
0.02328	-2.18529
0.02333	-2.17746
0.02339	-2.15956
0.02344	-2.14548
0.0235	-2.14078
0.02356	-2.13512
0.02361	-2.12148
0.02367	-2.10115
0.02372	-2.08251
0.02378	-2.06961
0.02383	-2.05575
0.02389	-2.03843
0.02394	-2.02884
0.024	-2.02793
0.02406	-2.02842
0.02411	-2.02873
0.02417	-2.02915
0.02422	-2.03204
0.02428	-2.03636
0.02433	-2.03866
0.02439	-2.0414
0.02444	-2.04421
0.0245	-2.04579
0.02456	-2.04606
0.02461	-2.04666
0.02467	-2.04703
0.02472	-2.04779
0.02478	-2.05014
0.02483	-2.05338
0.02489	-2.054
0.02494	-2.05439
0.025	-2.05381
0.02506	-2.05375
0.02511	-2.05353
0.02517	-2.05481
0.02522	-2.05702
0.02528	-2.05861
0.02533	-2.06074
0.02539	-2.06319
0.02544	-2.0646
0.0255	-2.06546
0.02556	-2.06982
0.02561	-2.07552
0.02567	-2.07741
0.02572	-2.08009
0.02578	-2.08306
0.02583	-2.085
0.02589	-2.08502
0.02594	-2.08387
0.026	-2.08113
0.02606	-2.08066
0.02611	-2.08109
0.02617	-2.08107
0.02622	-2.08083
0.02628	-2.08074
0.02633	-2.08166
0.02639	-2.08331
0.02644	-2.08452
0.0265	-2.08723
0.02656	-2.09063
0.02661	-2.09228
0.02667	-2.09399
0.02672	-2.09597
0.02678	-2.09733
0.02683	-2.10001
0.02689	-2.10304
0.02694	-2.10458
0.027	-2.10459
0.02706	-2.10485
0.02711	-2.10494
0.02717	-2.1072
0.02722	-2.10976
0.02728	-2.10964
0.02733	-2.11006
0.02739	-2.11021
0.02744	-2.11043
0.0275	-2.11108
0.02756	-2.11171
0.02761	-2.11253
0.02767	-2.1128
0.02772	-2.11454
0.02778	-2.11716
0.02783	-2.11871
0.02789	-2.12103
0.02794	-2.12316
0.028	-2.12544
0.02806	-2.12692
0.02811	-2.12642
0.02817	-2.12449
0.02822	-2.11992
0.02828	-2.11537
0.02833	-2.11076
0.02839	-2.10578
0.02844	-2.10322
0.0285	-2.10348
0.02856	-2.10358
0.02861	-2.10438
0.02867	-2.1052
0.02872	-2.1062
0.02878	-2.10824
0.02883	-2.11168
0.02889	-2.11484
0.02894	-2.11773
0.029	-2.11822
0.02906	-2.11711
0.02911	-2.11663
0.02917	-2.11705
0.02922	-2.11781
0.02928	-2.11969
0.02933	-2.12267
0.02939	-2.12571
0.02944	-2.12794
0.0295	-2.13175
0.02956	-2.13584
0.02961	-2.13798
0.02967	-2.1395
0.02972	-2.13935
0.02978	-2.13823
0.02983	-2.13664
0.02989	-2.13474
0.02994	-2.13204
0.03	-2.1313
0.03006	-2.13185
0.03011	-2.13179
0.03017	-2.1315
0.03022	-2.13024
0.03028	-2.12894
0.03033	-2.12839
0.03039	-2.12795
0.03044	-2.12703
0.0305	-2.12696
0.03056	-2.12765
0.03061	-2.12785
0.03067	-2.12719
0.03072	-2.12704
0.03078	-2.12772
0.03083	-2.12881
0.03089	-2.13054
0.03094	-2.13428
0.031	-2.14113
0.03106	-2.14671
0.03111	-2.14879
0.03117	-2.15129
0.03122	-2.15423
0.03128	-2.15477
0.03133	-2.15495
0.03139	-2.15537
0.03144	-2.1561
0.0315	-2.15716
0.03156	-2.16066
0.03161	-2.16613
0.03167	-2.1707
0.03172	-2.17035
0.03178	-2.16829
0.03183	-2.16664
0.03189	-2.16759
0.03194	-2.16797
0.032	-2.17038
0.03206	-2.17464
0.03211	-2.17996
0.03217	-2.18597
0.03222	-2.1915
0.03228	-2.19769
0.03233	-2.20348
0.03239	-2.20383
0.03244	-2.20239
0.0325	-2.19167
0.03256	-2.16917
0.03261	-2.14913
0.03267	-2.14029
0.03272	-2.13811
0.03278	-2.13738
0.03283	-2.13603
0.03289	-2.13229
0.03294	-2.12324
0.033	-2.10924
0.03306	-2.09827
0.03311	-2.09496
0.03317	-2.09629
0.03322	-2.09708
0.03328	-2.09891
0.03333	-2.10123
0.03339	-2.10152
0.03344	-2.10008
0.0335	-2.0981
0.03356	-2.09763
0.03361	-2.09783
0.03367	-2.09789
0.03372	-2.09894
0.03378	-2.10047
0.03383	-2.10082
0.03389	-2.10102
0.03394	-2.10167
0.034	-2.10286
0.03406	-2.10397
0.03411	-2.10611
0.03417	-2.10784
0.03422	-2.10873
0.03428	-2.1097
0.03433	-2.11132
0.03439	-2.11252
0.03444	-2.11568
0.0345	-2.11926
0.03456	-2.12046
0.03461	-2.12185
0.03467	-2.12216
0.03472	-2.12032
0.03478	-2.11766
0.03483	-2.11681
0.03489	-2.11718
0.03494	-2.11741
0.035	-2.12092
0.03506	-2.12422
0.03511	-2.12317
0.03517	-2.12391
0.03522	-2.12399
0.03528	-2.12426
0.03533	-2.12445
0.03539	-2.12444
0.03544	-2.1245
0.0355	-2.12445
0.03556	-2.12446
0.03561	-2.12558
0.03567	-2.12596
0.03572	-2.12637
0.03578	-2.1263
0.03583	-2.12643
0.03589	-2.12645
0.03594	-2.12932
0.036	-2.13321
0.03606	-2.13589
0.03611	-2.13967
0.03617	-2.14252
0.03622	-2.14339
0.03628	-2.14368
0.03633	-2.14473
0.03639	-2.1451
0.03644	-2.14449
0.0365	-2.14187
0.03656	-2.13943
0.03661	-2.1384
0.03667	-2.13666
0.03672	-2.13237
0.03678	-2.13027
0.03683	-2.13015
0.03689	-2.12999
0.03694	-2.12919
0.037	-2.12659
0.03706	-2.12191
0.03711	-2.11847
0.03717	-2.11883
0.03722	-2.11947
0.03728	-2.12082
0.03733	-2.12214
0.03739	-2.12631
0.03744	-2.13088
0.0375	-2.13295
0.03756	-2.13611
0.03761	-2.14003
0.03767	-2.14287
0.03772	-2.14491
0.03778	-2.14693
0.03783	-2.14879
0.03789	-2.14961
0.03794	-2.14962
0.038	-2.14955
0.03806	-2.14953
0.03811	-2.14972
0.03817	-2.14979
0.03822	-2.15048
0.03828	-2.15069
0.03833	-2.151
0.03839	-2.14862
0.03844	-2.14711
0.0385	-2.14787
0.03856	-2.14813
0.03861	-2.14896
0.03867	-2.15216
0.03872	-2.15557
0.03878	-2.1583
0.03883	-2.16001
0.03889	-2.15949
0.03894	-2.14912
0.039	-2.12487
0.03906	-2.10664
0.03911	-2.09988
0.03917	-2.09708
0.03922	-2.09747
0.03928	-2.09802
0.03933	-2.09918
0.03939	-2.10138
0.03944	-2.10393
0.0395	-2.10522
0.03956	-2.10727
0.03961	-2.11014
0.03967	-2.11293
0.03972	-2.11488
0.03978	-2.11457
0.03983	-2.11362
0.03989	-2.11229
0.03994	-2.11236
0.04	-2.11217
0.04006	-2.11251
0.04011	-2.11307
0.04017	-2.11504
0.04022	-2.11767
0.04028	-2.12009
0.04033	-2.12373
0.04039	-2.12768
0.04044	-2.12971
0.0405	-2.13252
0.04056	-2.13514
0.04061	-2.13601
0.04067	-2.13593
0.04072	-2.13586
0.04078	-2.13506
0.04083	-2.13448
0.04089	-2.13476
0.04094	-2.13562
0.041	-2.13826
0.04106	-2.14072
0.04111	-2.14178
0.04117	-2.14322
0.04122	-2.14507
0.04128	-2.14569
0.04133	-2.14579
0.04139	-2.14544
0.04144	-2.13798
0.0415	-2.12716
0.04156	-2.12163
0.04161	-2.1193
0.04167	-2.11977
0.04172	-2.12154
0.04178	-2.12429
0.04183	-2.12554
0.04189	-2.12832
0.04194	-2.13146
0.042	-2.13288
0.04206	-2.13436
0.04211	-2.13703
0.04217	-2.14024
0.04222	-2.14222
0.04228	-2.14324
0.04233	-2.14463
0.04239	-2.14635
0.04244	-2.14714
0.0425	-2.14846
0.04256	-2.15067
0.04261	-2.15444
0.04267	-2.15829
0.04272	-2.16043
0.04278	-2.16179
0.04283	-2.16224
0.04289	-2.16363
0.04294	-2.16548
0.043	-2.16609
0.04306	-2.16665
0.04311	-2.16671
0.04317	-2.1665
0.04322	-2.16528
0.04328	-2.16387
0.04333	-2.15343
0.04339	-2.13428
0.04344	-2.12218
0.0435	-2.11814
0.04356	-2.11665
0.04361	-2.11684
0.04367	-2.11669
0.04372	-2.11743
0.04378	-2.11769
0.04383	-2.11894
0.04389	-2.12028
0.04394	-2.1229
0.044	-2.1261
0.04406	-2.12851
0.04411	-2.13208
0.04417	-2.13562
0.04422	-2.13789
0.04428	-2.14113
0.04433	-2.14418
0.04439	-2.14539
0.04444	-2.14752
0.0445	-2.14782
0.04456	-2.14696
0.04461	-2.14107
0.04467	-2.1298
0.04472	-2.12231
0.04478	-2.11974
0.04483	-2.11905
0.04489	-2.1189
0.04494	-2.12025
0.045	-2.12149
0.04506	-2.12111
0.04511	-2.12112
0.04517	-2.12102
0.04522	-2.1211
0.04528	-2.12175
0.04533	-2.12398
0.04539	-2.12614
0.04544	-2.12695
0.0455	-2.12837
0.04556	-2.13041
0.04561	-2.13201
0.04567	-2.13309
0.04572	-2.1346
0.04578	-2.1363
0.04583	-2.13888
0.04589	-2.14142
0.04594	-2.14385
0.046	-2.14543
0.04606	-2.14676
0.04611	-2.14841
0.04617	-2.14958
0.04622	-2.1501
0.04628	-2.1507
0.04633	-2.15141
0.04639	-2.15165
0.04644	-2.15322
0.0465	-2.15458
0.04656	-2.15397
0.04661	-2.14942
0.04667	-2.14147
0.04672	-2.13638
0.04678	-2.13538
0.04683	-2.13552
0.04689	-2.13556
0.04694	-2.13562
0.047	-2.13749
0.04706	-2.1394
0.04711	-2.14038
0.04717	-2.14094
0.04722	-2.14141
0.04728	-2.14172
0.04733	-2.14367
0.04739	-2.14579
0.04744	-2.14659
0.0475	-2.1477
0.04756	-2.15086
0.04761	-2.15456
0.04767	-2.1573
0.04772	-2.15827
0.04778	-2.15859
0.04783	-2.15853
0.04789	-2.15776
0.04794	-2.15512
0.048	-2.1519
0.04806	-2.1485
0.04811	-2.14423
0.04817	-2.13969
0.04822	-2.13575
0.04828	-2.13408
0.04833	-2.13461
0.04839	-2.13434
0.04844	-2.13442
0.0485	-2.13436
0.04856	-2.13456
0.04861	-2.13538
0.04867	-2.13582
0.04872	-2.13712
0.04878	-2.13754
0.04883	-2.13768
0.04889	-2.13786
0.04894	-2.13908
0.049	-2.14045
0.04906	-2.1414
0.04911	-2.14255
0.04917	-2.14425
0.04922	-2.14481
0.04928	-2.1486
0.04933	-2.15179
0.04939	-2.15282
0.04944	-2.1526
0.0495	-2.15265
0.04956	-2.15159
0.04961	-2.15097
0.04967	-2.15138
0.04972	-2.15131
0.04978	-2.15142
0.04983	-2.15312
0.04989	-2.15645
0.04994	-2.15916
0.05	-2.16083
0.05006	-2.16169
0.05011	-2.16178
0.05017	-2.16138
0.05022	-2.15842
0.05028	-2.15231
0.05033	-2.14867
0.05039	-2.14746
0.05044	-2.14184
0.0505	-2.12668
0.05056	-2.11029
0.05061	-2.09949
0.05067	-2.09036
0.05072	-2.07557
0.05078	-2.0603
0.05083	-2.05255
0.05089	-2.05256
0.05094	-2.05365
0.051	-2.05412
0.05106	-2.05496
0.05111	-2.05599
0.05117	-2.05817
0.05122	-2.05991
0.05128	-2.06281
0.05133	-2.06662
0.05139	-2.06924
0.05144	-2.0696
0.0515	-2.06934
0.05156	-2.06937
0.05161	-2.06997
0.05167	-2.07169
0.05172	-2.07328
0.05178	-2.07486
0.05183	-2.07886
0.05189	-2.0842
0.05194	-2.08801
0.052	-2.09162
0.05206	-2.09553
0.05211	-2.09804
0.05217	-2.0989
0.05222	-2.10123
0.05228	-2.10371
0.05233	-2.10469
0.05239	-2.10611
0.05244	-2.10836
0.0525	-2.11049
0.05256	-2.1136
0.05261	-2.11755
0.05267	-2.11963
0.05272	-2.12079
0.05278	-2.12005
0.05283	-2.1197
0.05289	-2.11679
0.05294	-2.11355
0.053	-2.11144
0.05306	-2.11089
0.05311	-2.1107
0.05317	-2.11226
0.05322	-2.11473
0.05328	-2.11653
0.05333	-2.12015
0.05339	-2.12507
0.05344	-2.12794
0.0535	-2.12751
0.05356	-2.12192
0.05361	-2.10504
0.05367	-2.09111
0.05372	-2.08781
0.05378	-2.08711
0.05383	-2.08729
0.05389	-2.08873
0.05394	-2.09146
0.054	-2.09321
0.05406	-2.09597
0.05411	-2.09942
0.05417	-2.10158
0.05422	-2.10445
0.05428	-2.10826
0.05433	-2.11061
0.05439	-2.11168
0.05444	-2.11274
0.0545	-2.11446
0.05456	-2.11576
0.05461	-2.11603
0.05467	-2.1152
0.05472	-2.11502
0.05478	-2.11604
0.05483	-2.11736
0.05489	-2.1185
0.05494	-2.11956
0.055	-2.12004
0.05506	-2.12115
0.05511	-2.12421
0.05517	-2.12465
0.05522	-2.12369
0.05528	-2.1235
0.05533	-2.12327
0.05539	-2.12378
0.05544	-2.12447
0.0555	-2.1258
0.05556	-2.12675
0.05561	-2.12906
0.05567	-2.13196
0.05572	-2.13384
0.05578	-2.13476
0.05583	-2.13726
0.05589	-2.14186
0.05594	-2.1459
0.056	-2.14968
0.05606	-2.15303
0.05611	-2.15654
0.05617	-2.16073
0.05622	-2.1648
0.05628	-2.16808
0.05633	-2.17059
0.05639	-2.17071
0.05644	-2.16739
0.0565	-2.16278
0.05656	-2.16078
0.05661	-2.15932
0.05667	-2.15741
0.05672	-2.15403
0.05678	-2.15147
0.05683	-2.1502
0.05689	-2.14895
0.05694	-2.13801
0.057	-2.1238
0.05706	-2.12007
0.05711	-2.12164
0.05717	-2.12217
0.05722	-2.12412
0.05728	-2.12777
0.05733	-2.13108
0.05739	-2.13219
0.05744	-2.13362
0.0575	-2.13699
0.05756	-2.14052
0.05761	-2.1424
0.05767	-2.14477
0.05772	-2.14799
0.05778	-2.15025
0.05783	-2.14997
0.05789	-2.14418
0.05794	-2.13706
0.058	-2.13611
0.05806	-2.13611
0.05811	-2.13595
0.05817	-2.13589
0.05822	-2.13552
0.05828	-2.13576
0.05833	-2.13571
0.05839	-2.13616
0.05844	-2.1392
0.0585	-2.14388
0.05856	-2.14696
0.05861	-2.14922
0.05867	-2.15035
0.05872	-2.14993
0.05878	-2.14797
0.05883	-2.14408
0.05889	-2.1419
0.05894	-2.14117
0.059	-2.14108
0.05906	-2.14078
0.05911	-2.14094
0.05917	-2.14134
0.05922	-2.14326
0.05928	-2.14575
0.05933	-2.14857
0.05939	-2.1513
0.05944	-2.15309
0.0595	-2.15793
0.05956	-2.16362
0.05961	-2.16722
0.05967	-2.16807
0.05972	-2.16744
0.05978	-2.16416
0.05983	-2.16203
0.05989	-2.16338
0.05994	-2.16427
0.06	-2.16551
0.06006	-2.16615
0.06011	-2.16637
0.06017	-2.1659
0.06022	-2.1653
0.06028	-2.16367
0.06033	-2.16313
0.06039	-2.16257
0.06044	-2.1633
0.0605	-2.1641
0.06056	-2.1655
0.06061	-2.16949
0.06067	-2.17302
0.06072	-2.17484
0.06078	-2.17586
0.06083	-2.18022
0.06089	-2.18664
0.06094	-2.19137
0.061	-2.19256
0.06106	-2.19187
0.06111	-2.18725
0.06117	-2.17781
0.06122	-2.17122
0.06128	-2.16581
0.06133	-2.1606
0.06139	-2.15882
0.06144	-2.15853
0.0615	-2.15843
0.06156	-2.15798
0.06161	-2.15702
0.06167	-2.15689
0.06172	-2.15484
0.06178	-2.15395
0.06183	-2.14022
0.06189	-2.12236
0.06194	-2.11401
0.062	-2.11114
0.06206	-2.10916
0.06211	-2.10905
0.06217	-2.1091
0.06222	-2.11028
0.06228	-2.11135
0.06233	-2.11177
0.06239	-2.11199
0.06244	-2.11399
0.0625	-2.11765
0.06256	-2.12194
0.06261	-2.12527
0.06267	-2.1266
0.06272	-2.12726
0.06278	-2.12823
0.06283	-2.13028
0.06289	-2.13241
0.06294	-2.13352
0.063	-2.13362
0.06306	-2.13362
0.06311	-2.13378
0.06317	-2.1343
0.06322	-2.1345
0.06328	-2.13474
0.06333	-2.13531
0.06339	-2.13624
0.06344	-2.13793
0.0635	-2.1406
0.06356	-2.14276
0.06361	-2.14417
0.06367	-2.14728
0.06372	-2.14897
0.06378	-2.15012
0.06383	-2.15122
0.06389	-2.15443
0.06394	-2.15778
0.064	-2.1603
0.06406	-2.16329
0.06411	-2.16787
0.06417	-2.17257
0.06422	-2.1773
0.06428	-2.18178
0.06433	-2.1856
0.06439	-2.18813
0.06444	-2.18786
0.0645	-2.18391
0.06456	-2.17901
0.06461	-2.17797
0.06467	-2.17762
0.06472	-2.17745
0.06478	-2.17744
0.06483	-2.17864
0.06489	-2.17904
0.06494	-2.17749
0.065	-2.17333
0.06506	-2.16956
0.06511	-2.16831
0.06517	-2.16648
0.06522	-2.16445
0.06528	-2.16377
0.06533	-2.16386
0.06539	-2.16465
0.06544	-2.16739
0.0655	-2.17008
0.06556	-2.17124
0.06561	-2.17399
0.06567	-2.17734
0.06572	-2.17883
0.06578	-2.18117
0.06583	-2.18582
0.06589	-2.19029
0.06594	-2.19414
0.066	-2.19698
0.06606	-2.19792
0.06611	-2.19999
0.06617	-2.20336
0.06622	-2.20684
0.06628	-2.21077
0.06633	-2.21292
0.06639	-2.21218
0.06644	-2.20344
0.0665	-2.18237
0.06656	-2.15544
0.06661	-2.12525
0.06667	-2.10472
0.06672	-2.09908
0.06678	-2.09923
0.06683	-2.09953
0.06689	-2.10029
0.06694	-2.10184
0.067	-2.104
0.06706	-2.10632
0.06711	-2.10971
0.06717	-2.11389
0.06722	-2.11777
0.06728	-2.12101
0.06733	-2.12443
0.06739	-2.12868
0.06744	-2.13199
0.0675	-2.13408
0.06756	-2.13536
0.06761	-2.13505
0.06767	-2.13538
0.06772	-2.13655
0.06778	-2.13858
0.06783	-2.13979
0.06789	-2.14191
0.06794	-2.14429
0.068	-2.14528
0.06806	-2.14699
0.06811	-2.15033
0.06817	-2.15326
0.06822	-2.15277
0.06828	-2.15083
0.06833	-2.14676
0.06839	-2.14562
0.06844	-2.1465
0.0685	-2.14827
0.06856	-2.15083
0.06861	-2.15255
0.06867	-2.15615
0.06872	-2.16106
0.06878	-2.16478
0.06883	-2.16939
0.06889	-2.17361
0.06894	-2.17614
0.069	-2.17853
0.06906	-2.18213
0.06911	-2.1874
0.06917	-2.19122
0.06922	-2.1927
0.06928	-2.19305
0.06933	-2.19304
0.06939	-2.19234
0.06944	-2.18295
0.0695	-2.16862
0.06956	-2.16104
0.06961	-2.15652
0.06967	-2.15419
0.06972	-2.15513
0.06978	-2.15553
0.06983	-2.157
0.06989	-2.16007
0.06994	-2.16053
0.07	-2.1575
0.07006	-2.15057
0.07011	-2.14381
0.07017	-2.1409
0.07022	-2.13924
0.07028	-2.14013
0.07033	-2.14129
0.07039	-2.14299
0.07044	-2.14305
0.0705	-2.1434
0.07056	-2.14363
0.07061	-2.14467
0.07067	-2.14677
0.07072	-2.15017
0.07078	-2.15493
0.07083	-2.15887
0.07089	-2.16046
0.07094	-2.16185
0.071	-2.16258
0.07106	-2.1622
0.07111	-2.15578
0.07117	-2.14481
0.07122	-2.13924
0.07128	-2.13895
0.07133	-2.13952
0.07139	-2.1404
0.07144	-2.14116
0.0715	-2.14231
0.07156	-2.14396
0.07161	-2.14396
0.07167	-2.14191
0.07172	-2.13927
0.07178	-2.13894
0.07183	-2.13923
0.07189	-2.14106
0.07194	-2.14159
0.072	-2.13962
0.07206	-2.1381
0.07211	-2.13873
0.07217	-2.1391
0.07222	-2.13994
0.07228	-2.14106
0.07233	-2.14246
0.07239	-2.14418
0.07244	-2.14691
0.0725	-2.14896
0.07256	-2.14872
0.07261	-2.14916
0.07267	-2.15041
0.07272	-2.15242
0.07278	-2.1532
0.07283	-2.15504
0.07289	-2.15712
0.07294	-2.15796
0.073	-2.15785
0.07306	-2.15718
0.07311	-2.15693
0.07317	-2.15751
0.07322	-2.15824
0.07328	-2.15904
0.07333	-2.16217
0.07339	-2.16439
0.07344	-2.16521
0.0735	-2.16441
0.07356	-2.16175
0.07361	-2.14964
0.07367	-2.13202
0.07372	-2.11402
0.07378	-2.0988
0.07383	-2.08893
0.07389	-2.07767
0.07394	-2.06158
0.074	-2.04926
0.07406	-2.04508
0.07411	-2.04508
0.07417	-2.04561
0.07422	-2.04759
0.07428	-2.05028
0.07433	-2.05245
0.07439	-2.05486
0.07444	-2.05859
0.0745	-2.06291
0.07456	-2.06587
0.07461	-2.06925
0.07467	-2.07262
0.07472	-2.07394
0.07478	-2.07595
0.07483	-2.0791
0.07489	-2.08197
0.07494	-2.08561
0.075	-2.08855
0.07506	-2.09039
0.07511	-2.09201
0.07517	-2.0938
0.07522	-2.094
0.07528	-2.09215
0.07533	-2.09121
0.07539	-2.09206
0.07544	-2.09215
0.0755	-2.09225
0.07556	-2.09225
0.07561	-2.09229
0.07567	-2.0923
0.07572	-2.09285
0.07578	-2.09594
0.07583	-2.10014
0.07589	-2.10272
0.07594	-2.10444
0.076	-2.10734
0.07606	-2.10866
0.07611	-2.10876
0.07617	-2.10895
0.07622	-2.10905
0.07628	-2.10837
0.07633	-2.10399
0.07639	-2.09927
0.07644	-2.09826
0.0765	-2.09857
0.07656	-2.09913
0.07661	-2.10102
0.07667	-2.10117
0.07672	-2.0987
0.07678	-2.09427
0.07683	-2.09235
0.07689	-2.09307
0.07694	-2.09341
0.077	-2.09431
0.07706	-2.09744
0.07711	-2.10144
0.07717	-2.10321
0.07722	-2.10555
0.07728	-2.10782
0.07733	-2.10992
0.07739	-2.11422
0.07744	-2.11924
0.0775	-2.1233
0.07756	-2.12678
0.07761	-2.12814
0.07767	-2.1286
0.07772	-2.1296
0.07778	-2.13007
0.07783	-2.1267
0.07789	-2.12105
0.07794	-2.11868
0.078	-2.11864
0.07806	-2.11877
0.07811	-2.11993
0.07817	-2.12288
0.07822	-2.12556
0.07828	-2.12821
0.07833	-2.13179
0.07839	-2.13551
0.07844	-2.13894
0.0785	-2.1422
0.07856	-2.1439
0.07861	-2.14446
0.07867	-2.14439
0.07872	-2.14454
0.07878	-2.14179
0.07883	-2.13798
0.07889	-2.13668
0.07894	-2.137
0.079	-2.13779
0.07906	-2.14001
0.07911	-2.14416
0.07917	-2.14708
0.07922	-2.149
0.07928	-2.14964
0.07933	-2.15224
0.07939	-2.15423
0.07944	-2.15421
0.0795	-2.15318
0.07956	-2.13984
0.07961	-2.11522
0.07967	-2.09825
0.07972	-2.09195
0.07978	-2.09143
0.07983	-2.09236
0.07989	-2.09417
0.07994	-2.09646
0.08	-2.09994
0.08006	-2.1032
0.08011	-2.10484
0.08017	-2.1069
0.08022	-2.10945
0.08028	-2.11141
0.08033	-2.11308
0.08039	-2.11549
0.08044	-2.11815
0.0805	-2.1202
0.08056	-2.12162
0.08061	-2.12334
0.08067	-2.12465
0.08072	-2.12708
0.08078	-2.13004
0.08083	-2.13116
0.08089	-2.1328
0.08094	-2.1328
0.081	-2.13201
0.08106	-2.12407
0.08111	-2.11295
0.08117	-2.10721
0.08122	-2.10498
0.08128	-2.10379
0.08133	-2.1014
0.08139	-2.09861
0.08144	-2.09812
0.0815	-2.09796
0.08156	-2.09792
0.08161	-2.09899
0.08167	-2.10111
0.08172	-2.10299
0.08178	-2.10582
0.08183	-2.10924
0.08189	-2.11198
0.08194	-2.1149
0.082	-2.11864
0.08206	-2.12225
0.08211	-2.12506
0.08217	-2.12942
0.08222	-2.13534
0.08228	-2.13961
0.08233	-2.1432
0.08239	-2.14633
0.08244	-2.14657
0.0825	-2.14665
0.08256	-2.14868
0.08261	-2.15174
0.08267	-2.15355
0.08272	-2.15636
0.08278	-2.15674
0.08283	-2.15307
0.08289	-2.14812
0.08294	-2.14382
0.083	-2.1396
0.08306	-2.13885
0.08311	-2.13937
0.08317	-2.1393
0.08322	-2.13945
0.08328	-2.1411
0.08333	-2.14355
0.08339	-2.14509
0.08344	-2.14636
0.0835	-2.14624
0.08356	-2.13871
0.08361	-2.11919
0.08367	-2.10197
0.08372	-2.09507
0.08378	-2.09334
0.08383	-2.09383
0.08389	-2.09441
0.08394	-2.0957
0.084	-2.09674
0.08406	-2.09842
0.08411	-2.1003
0.08417	-2.10234
0.08422	-2.10461
0.08428	-2.10661
0.08433	-2.10736
0.08439	-2.10747
0.08444	-2.10768
0.0845	-2.1092
0.08456	-2.11138
0.08461	-2.11291
0.08467	-2.1128
0.08472	-2.11069
0.08478	-2.10861
0.08483	-2.10876
0.08489	-2.1088
0.08494	-2.11017
0.085	-2.11323
0.08506	-2.11596
0.08511	-2.11687
0.08517	-2.11813
0.08522	-2.12013
0.08528	-2.12214
0.08533	-2.12386
0.08539	-2.12631
0.08544	-2.12909
0.0855	-2.13307
0.08556	-2.13613
0.08561	-2.13778
0.08567	-2.14223
0.08572	-2.1469
0.08578	-2.14961
0.08583	-2.15243
0.08589	-2.15561
0.08594	-2.15826
0.086	-2.16014
0.08606	-2.16049
0.08611	-2.16075
0.08617	-2.1593
0.08622	-2.15508
0.08628	-2.15005
0.08633	-2.14695
0.08639	-2.1455
0.08644	-2.14402
0.0865	-2.14293
0.08656	-2.14325
0.08661	-2.14368
0.08667	-2.14533
0.08672	-2.14664
0.08678	-2.14757
0.08683	-2.14751
0.08689	-2.1481
0.08694	-2.14854
0.087	-2.14985
0.08706	-2.15141
0.08711	-2.15257
0.08717	-2.15235
0.08722	-2.15144
0.08728	-2.14479
0.08733	-2.13717
0.08739	-2.13494
0.08744	-2.1342
0.0875	-2.13296
0.08756	-2.13175
0.08761	-2.13226
0.08767	-2.1327
0.08772	-2.13461
0.08778	-2.13698
0.08783	-2.13876
0.08789	-2.13869
0.08794	-2.13551
0.088	-2.13141
0.08806	-2.13004
0.08811	-2.13037
0.08817	-2.13089
0.08822	-2.13144
0.08828	-2.13117
0.08833	-2.13126
0.08839	-2.13186
0.08844	-2.13305
0.0885	-2.13393
0.08856	-2.13518
0.08861	-2.13747
0.08867	-2.13913
0.08872	-2.14204
0.08878	-2.14594
0.08883	-2.14909
0.08889	-2.15292
0.08894	-2.15609
0.089	-2.1557
0.08906	-2.15537
0.08911	-2.15513
0.08917	-2.15714
0.08922	-2.16048
0.08928	-2.16411
0.08933	-2.16718
0.08939	-2.16871
0.08944	-2.17201
0.0895	-2.17614
0.08956	-2.17903
0.08961	-2.18371
0.08967	-2.18855
0.08972	-2.19071
0.08978	-2.19035
0.08983	-2.18843
0.08989	-2.18517
0.08994	-2.18442
0.09	-2.18471
0.09006	-2.18455
0.09011	-2.1843
0.09017	-2.18345
0.09022	-2.18181
0.09028	-2.18125
0.09033	-2.18175
0.09039	-2.18228
0.09044	-2.18339
0.0905	-2.18577
0.09056	-2.18834
0.09061	-2.19183
0.09067	-2.19559
0.09072	-2.19939
0.09078	-2.2037
0.09083	-2.20706
0.09089	-2.20886
0.09094	-2.20841
0.091	-2.20205
0.09106	-2.18657
0.09111	-2.16739
0.09117	-2.14477
0.09122	-2.1223
0.09128	-2.10894
0.09133	-2.10495
0.09139	-2.10535
0.09144	-2.10601
0.0915	-2.10709
0.09156	-2.10761
0.09161	-2.10778
0.09167	-2.10959
0.09172	-2.11184
0.09178	-2.11307
0.09183	-2.11482
0.09189	-2.11722
0.09194	-2.11832
0.092	-2.12024
0.09206	-2.12284
0.09211	-2.12461
0.09217	-2.12593
0.09222	-2.12804
0.09228	-2.13055
0.09233	-2.13291
0.09239	-2.13652
0.09244	-2.14001
0.0925	-2.14209
0.09256	-2.14511
0.09261	-2.14767
0.09267	-2.14869
0.09272	-2.14836
0.09278	-2.14829
0.09283	-2.14302
0.09289	-2.13744
0.09294	-2.13559
0.093	-2.13576
0.09306	-2.13556
0.09311	-2.1367
0.09317	-2.13833
0.09322	-2.13794
0.09328	-2.13664
0.09333	-2.13413
0.09339	-2.13257
0.09344	-2.13255
0.0935	-2.13279
0.09356	-2.13322
0.09361	-2.13376
0.09367	-2.13409
0.09372	-2.13385
0.09378	-2.13388
0.09383	-2.13508
0.09389	-2.13714
0.09394	-2.13801
0.094	-2.1409
0.09406	-2.1447
0.09411	-2.14748
0.09417	-2.14909
0.09422	-2.151
0.09428	-2.15138
0.09433	-2.15112
0.09439	-2.15115
0.09444	-2.15159
0.0945	-2.15228
0.09456	-2.15251
0.09461	-2.15363
0.09467	-2.15483
0.09472	-2.15523
0.09478	-2.15554
0.09483	-2.15564
0.09489	-2.15491
0.09494	-2.1547
0.095	-2.15556
0.09506	-2.15702
0.09511	-2.15751
0.09517	-2.15919
0.09522	-2.16089
0.09528	-2.1618
0.09533	-2.16292
0.09539	-2.16474
0.09544	-2.16495
0.0955	-2.16474
0.09556	-2.16473
0.09561	-2.16504
0.09567	-2.16626
0.09572	-2.16827
0.09578	-2.17063
0.09583	-2.17234
0.09589	-2.17341
0.09594	-2.17527
0.096	-2.17797
0.09606	-2.1807
0.09611	-2.18259
0.09617	-2.1824
0.09622	-2.18085
0.09628	-2.17801
0.09633	-2.17702
0.09639	-2.17684
0.09644	-2.17748
0.0965	-2.178
0.09656	-2.17818
0.09661	-2.17938
0.09667	-2.18078
0.09672	-2.18073
0.09678	-2.18083
0.09683	-2.18095
0.09689	-2.18119
0.09694	-2.1823
0.097	-2.18598
0.09706	-2.18965
0.09711	-2.19325
0.09717	-2.19375
0.09722	-2.18979
0.09728	-2.18144
0.09733	-2.1791
0.09739	-2.18141
0.09744	-2.18499
0.0975	-2.18683
0.09756	-2.18582
0.09761	-2.1812
0.09767	-2.16899
0.09772	-2.14882
0.09778	-2.1243
0.09783	-2.09984
0.09789	-2.07954
0.09794	-2.06484
0.098	-2.04453
0.09806	-2.02483
0.09811	-2.017
0.09817	-2.01543
0.09822	-2.01597
0.09828	-2.01727
0.09833	-2.01976
0.09839	-2.02207
0.09844	-2.02434
0.0985	-2.0277
0.09856	-2.0321
0.09861	-2.03513
0.09867	-2.0374
0.09872	-2.04007
0.09878	-2.04219
0.09883	-2.04322
0.09889	-2.04496
0.09894	-2.04733
0.099	-2.0493
0.09906	-2.0519
0.09911	-2.05451
0.09917	-2.0565
0.09922	-2.05834
0.09928	-2.0601
0.09933	-2.06096
0.09939	-2.06125
0.09944	-2.06363
0.0995	-2.06771
0.09956	-2.07005
0.09961	-2.07159
0.09967	-2.07302
0.09972	-2.0735
0.09978	-2.07387
0.09983	-2.07425
0.09989	-2.07437
0.09994	-2.07508
0.1	-2.07698
0.10006	-2.08041
0.10011	-2.08346
0.10017	-2.08836
0.10022	-2.0933
0.10028	-2.09422
0.10033	-2.09376
0.10039	-2.09225
0.10044	-2.0906
0.1005	-2.09106
0.10056	-2.09145
0.10061	-2.09307
0.10067	-2.09622
0.10072	-2.09984
0.10078	-2.1025
0.10083	-2.10521
0.10089	-2.10832
0.10094	-2.11054
0.101	-2.11327
0.10106	-2.11628
0.10111	-2.11734
0.10117	-2.11826
0.10122	-2.11828
0.10128	-2.10763
0.10133	-2.08958
0.10139	-2.08009
0.10144	-2.07781
0.1015	-2.07745
0.10156	-2.07757
0.10161	-2.07737
0.10167	-2.07776
0.10172	-2.07783
0.10178	-2.07997
0.10183	-2.08204
0.10189	-2.08226
0.10194	-2.08233
0.102	-2.08553
0.10206	-2.08996
0.10211	-2.09184
0.10217	-2.09309
0.10222	-2.09659
0.10228	-2.10033
0.10233	-2.10175
0.10239	-2.10222
0.10244	-2.10502
0.1025	-2.10722
0.10256	-2.10759
0.10261	-2.10755
0.10267	-2.10766
0.10272	-2.10297
0.10278	-2.09608
0.10283	-2.09352
0.10289	-2.09266
0.10294	-2.09173
0.103	-2.09045
0.10306	-2.09063
0.10311	-2.09083
0.10317	-2.09184
0.10322	-2.09198
0.10328	-2.09196
0.10333	-2.0918
0.10339	-2.09181
0.10344	-2.09176
0.1035	-2.0926
0.10356	-2.09432
0.10361	-2.0949
0.10367	-2.09728
0.10372	-2.09967
0.10378	-2.10103
0.10383	-2.10346
0.10389	-2.10688
0.10394	-2.11021
0.104	-2.11348
0.10406	-2.11812
0.10411	-2.12226
0.10417	-2.12474
0.10422	-2.12755
0.10428	-2.1283
0.10433	-2.12749
0.10439	-2.12399
0.10444	-2.11949
0.1045	-2.11708
0.10456	-2.11751
0.10461	-2.11779
0.10467	-2.11891
	-2.11962
0.10478	-2.11988
0.10483	-2.11996
0.10489	-2.12301
0.10494	-2.12693
0.105	-2.12871
0.10506	-2.12918
0.10511	-2.12879
0.10517	-2.1281
0.10522	-2.12797
0.10528	-2.12811
0.10533	-2.12837
0.10539	-2.12846
0.10544	-2.12872
0.1055	-2.1302
0.10556	-2.13352
0.10561	-2.13764
0.10567	-2.14345
0.10572	-2.14809
0.10578	-2.15
0.10583	-2.15101
0.10589	-2.15157
0.10594	-2.15191
0.106	-2.15187
0.10606	-2.15197
0.10611	-2.15123
0.10617	-2.15061
0.10622	-2.15053
0.10628	-2.15046
0.10633	-2.14908
0.10639	-2.14516
0.10644	-2.14231
0.1065	-2.14287
0.10656	-2.14319
0.10661	-2.14349
0.10667	-2.1399
0.10672	-2.12439
0.10678	-2.09981
0.10683	-2.08009
0.10689	-2.07191
0.10694	-2.07098
0.107	-2.07131
0.10706	-2.0721
0.10711	-2.07496
0.10717	-2.07855
0.10722	-2.08108
0.10728	-2.08544
0.10733	-2.09013
0.10739	-2.09173
0.10744	-2.09411
0.1075	-2.09678
0.10756	-2.09818
0.10761	-2.10014
0.10767	-2.10296
0.10772	-2.10518
0.10778	-2.10592
0.10783	-2.10881
0.10789	-2.11291
0.10794	-2.11256
0.108	-2.10968
0.10806	-2.10287
0.10811	-2.09778
0.10817	-2.09715
0.10822	-2.09737
0.10828	-2.09739
0.10833	-2.09747
0.10839	-2.09813
0.10844	-2.0996
0.1085	-2.10122
0.10856	-2.10185
0.10861	-2.10381
0.10867	-2.10646
0.10872	-2.10919
0.10878	-2.11199
0.10883	-2.11658
0.10889	-2.12243
0.10894	-2.12625
0.109	-2.12884
0.10906	-2.13063
0.10911	-2.13134
0.10917	-2.13172
0.10922	-2.13411
0.10928	-2.13473
0.10933	-2.13329
0.10939	-2.12843
0.10944	-2.12343
0.1095	-2.12176
0.10956	-2.12202
0.10961	-2.12302
0.10967	-2.1242
0.10972	-2.12459
0.10978	-2.1259
0.10983	-2.12853
0.10989	-2.12965
0.10994	-2.13024
0.11	-2.13144
0.11006	-2.13407
0.11011	-2.13755
0.11017	-2.14248
0.11022	-2.14611
0.11028	-2.14784
0.11033	-2.15011
0.11039	-2.15042
0.11044	-2.14764
0.1105	-2.13563
0.11056	-2.12086
0.11061	-2.11394
0.11067	-2.11164
0.11072	-2.11063
0.11078	-2.10876
0.11083	-2.10367
0.11089	-2.09577
0.11094	-2.09052
0.111	-2.08942
0.11106	-2.08985
[truncated: 522,436+ more rows]

[truncated: 12 more sheets: Fig.3h, Fig.4a, Fig.4b, Fig.4c, Fig.4d, Fig.4e, Fig.4f, Fig.4g, Fig.4h, Fig.5a, Fig.5b, Fig.5c]
